# Supplementary material for: Healthcare workers safety in the COVID-19 era: the impact of pre-pandemic personal protective equipment (PPE) training in Pakistan
Source: BMC Health Serv Res. 2023 Nov 15;23:1256. doi: 10.1186/s12913-023-10048-y (PMC10647151; doi:10.1186/s12913-023-10048-y)
Supplement: Supplementary file 1 — Supplementary Material 1 [file 12913_2023_10048_MOESM1_ESM.xlsx]

## Sheet: Data file of PPE training_Pak
Data file of Manuscript of Healthcare Worker Safety in the COVID-19 Era: The Impact of Pre-Pandemic PPE’s Training in Pakistan
Areyou	Location	Age	Gender	Hclevel	ProfRole	Speciality	Years_Experience	facwardpstvesuspctCOVID19	riskprofdutynext30days	riskpersonallifenext30days	Training_PPEs	Bywhom	DOTDays	MOT	rcvedadeqteinformationPPE	informtionrcvedClear	infrmtionrecvedComplete	informrecevdUsefule	AdequateaccessPPE	strategiesreusePPE	Yeswhichstrategiesused	prcedrefeellessprotected	testedforCOVID19	Yeshowmanytimesn	testedpositiveCOVID19	currentcriterisymptomaticpt	preventivemeasuresfamilynotgetin	Yesthanwhat	BehaveSymptomsCovid	DonningMasksSurgicalN9599	DonningCoverallSuit	DonningDisposableGown	DonningProtectingGoogles	DonningSurgicalGloves	DonningDisposableCoverShoes	DoffingMasksSurgicalN9599	DoffingCoverallSuit	DoffingDisposableGown	DoffingProtectingGoogles	DoffingSurgicalGloves	DoffingDisposableCoverShoes	usedmedicationspreventCOVID19	Yesmedication	categoryage	experiencecategory	riskprofesioncategory	personalliferiskcategory	PPEmissingcategory
0	0	34	0	9	4	Gynecology -OBGYN	4	2	3	2	1	0	0	1	2	2	2	2	2	0	0	0	0	0	0	Symptomatic Healthcare Professional Who Has Used PPE With Positive Subject	1	3	2	1	1	0	0	1	1	0	1	1	0	1	0	0	0	0	0	1	1	1
0	6	35	1	1	0	Public Health	2	2	9	9	1	1	1	2	3	2	2	2	0	0	0	0	0	0	0	Symptomatic Healthcare Professional Who Has Used PPE With Suspected Person	1	3	1	1	1	1	1	1	1	1	1	1	1	1	1	0	0	1	0	3	3	1
0	0	32	1	9	6	Dentistry	9	1	10	2	1	0	0	1	3	2	2	2	2	1	1	4	0	0	0	Symptomatic Healthcare Professional Who Has Used PPE With Positive Subject;Symptomatic Healthcare Professional That Has Not Used PPE With Positive Subject;Symptomatic Healthcare Professional Who Has Used PPE With Suspected Person;Symptomatic Healthcare Professional Who Did Not Use PPE With Suspected Person	1	5	2	1	1	1	1	1	1	1	1	1	1	1	1	0	0	0	0	3	1	1
0	0	37	1	8	6	General Surgery	10	2	8	9	1	0	0	1	3	2	2	2	2	0	0	4	1	4	0	Symptomatic Healthcare Professional That Has Not Used PPE With Positive Subject	1	3	1	1	1	1	1	1	1	1	1	1	1	1	1	0	0	1	0	3	3	2
1	0	38	1	8	3	Intensive Care Medicine	8	1	5	5	1	0	0	2	3	2	2	2	2	0	0	0	0	0	0	Symptomatic Healthcare Professional Who Has Used PPE With Positive Subject;Symptomatic Healthcare Professional That Has Not Used PPE With Positive Subject;Symptomatic Healthcare Professional Who Has Used PPE With Suspected Person;Symptomatic Healthcare Professional Who Did Not Use PPE With Suspected Person	0	0	1	1	1	1	1	1	1	1	1	1	1	1	1	0	0	1	0	2	2	1
2	0	22	1	9	5	General Surgery	4	1	10	10	1	0	0	1	3	2	2	2	2	1	2	3	1	2	0	Symptomatic Healthcare Professional That Has Not Used PPE With Positive Subject	0	0	2	1	1	1	1	1	1	1	1	1	1	1	1	1	1	0	0	3	3	1
0	0	32	0	9	6	Other	10	0	10	10	1	0	0	1	3	2	2	2	2	1	2	3	1	2	0	Symptomatic Healthcare Professional That Has Not Used PPE With Positive Subject	0	0	2	1	1	1	1	1	1	1	1	1	1	1	1	1	2	0	0	3	3	1
0	3	38	1	9	4	General Surgery	10	0	9	8	1	0	0	1	3	2	2	2	2	0	0	1	0	0	0	Symptomatic Healthcare Professional Who Has Used PPE With Positive Subject;Symptomatic Healthcare Professional Who Has Used PPE With Suspected Person	1	3	1	1	1	1	1	1	1	1	1	1	1	1	1	1	2	1	0	3	3	1
2	0	24	1	9	5	Anesthesiology	2	0	9	9	1	3	4	2	3	2	2	2	1	0	0	1	0	0	0	Symptomatic Healthcare Professional Who Did Not Use PPE With Suspected Person	1	3	1	1	1	1	1	1	1	1	1	1	1	1	1	0	0	0	0	3	3	1
2	0	25	1	9	5	Pathology/Microbiology	6	0	9	9	1	0	0	2	3	2	2	2	1	0	0	1	0	0	0	Symptomatic Healthcare Professional Who Did Not Use PPE With Suspected Person	1	3	1	1	1	1	1	1	1	1	1	1	1	1	1	0	0	0	0	3	3	1
0	0	32	1	9	4	General Surgery	4	0	7	7	1	0	0	1	2	2	1	1	1	0	0	0	0	0	0	Symptomatic Healthcare Professional Who Did Not Use PPE With Suspected Person	1	3	2	1	1	1	1	1	1	1	1	1	1	1	1	1	2	0	0	3	3	2
0	0	48	1	1	0	Public Health	18	2	10	10	1	3	1	2	2	0	2	2	1	1	3	0	1	1	0	Symptomatic Healthcare Professional Who Has Used PPE With Positive Subject;Symptomatic Healthcare Professional That Has Not Used PPE With Positive Subject;Symptomatic Healthcare Professional Who Has Used PPE With Suspected Person;Symptomatic Healthcare Professional Who Did Not Use PPE With Suspected Person	1	2	1	1	1	1	1	1	1	1	1	1	1	1	1	1	1	1	1	3	3	1
0	0	37	1	1	0	Public Health	8	0	7	5	1	3	4	2	3	2	2	2	0	0	0	3	0	0	0	Symptomatic Healthcare Professional Who Has Used PPE With Positive Subject;Symptomatic Healthcare Professional That Has Not Used PPE With Positive Subject;Symptomatic Healthcare Professional Who Has Used PPE With Suspected Person;Symptomatic Healthcare Professional Who Did Not Use PPE With Suspected Person	1	3	1	1	1	1	1	1	1	1	1	1	1	1	1	1	1	1	0	3	2	1
0	0	39	1	9	4	Pediatrics	8	1	4	4	1	0	0	1	2	2	1	2	1	1	2	2	1	1	0	Symptomatic Healthcare Professional Who Did Not Use PPE With Suspected Person	0	0	1	1	2	2	1	1	1	0	0	0	0	0	0	0	0	1	0	2	2	1
0	0	26	1	9	2	Cardiology	2	1	10	10	1	0	0	1	1	2	2	1	2	1	3	0	0	0	0	Symptomatic Healthcare Professional Who Did Not Use PPE With Suspected Person	0	0	2	1	1	1	1	1	1	1	1	1	1	1	1	1	1	0	0	3	3	1
0	0	41	1	8	6	Otolaryngology	15	1	10	10	1	0	0	1	2	2	2	2	1	1	3	1	0	0	0	Symptomatic Healthcare Professional Who Has Used PPE With Positive Subject;Symptomatic Healthcare Professional That Has Not Used PPE With Positive Subject;Symptomatic Healthcare Professional Who Has Used PPE With Suspected Person;Symptomatic Healthcare Professional Who Did Not Use PPE With Suspected Person	1	3	0	1	1	1	1	1	1	1	1	1	1	1	0	1	6	1	1	3	3	1
0	3	53	1	8	2	Anesthesiology	13	2	9	1	1	3	1	1	3	2	2	2	1	1	4	0	0	0	0	Symptomatic Healthcare Professional That Has Not Used PPE With Positive Subject	0	0	1	1	1	1	1	1	1	1	1	1	1	1	1	1	5	2	1	3	1	1
0	3	32	0	9	6	Psychiatry	6	0	1	1	1	0	0	1	3	1	1	1	1	1	1	0	1	1	0	Symptomatic Healthcare Professional Who Has Used PPE With Positive Subject	1	4	2	1	1	1	1	1	1	1	1	1	1	1	1	0	0	0	0	1	1	2
0	0	39	1	4	0	Epidemiology	12	1	8	7	1	0	0	1	3	2	2	2	2	1	1	4	0	0	0	Symptomatic Healthcare Professional Who Has Used PPE With Positive Subject;Symptomatic Healthcare Professional That Has Not Used PPE With Positive Subject	1	3	1	1	1	1	1	1	1	1	1	1	1	1	1	1	2	1	1	3	3	1
0	0	38	1	4	0	Epidemiology	3	2	9	8	1	0	0	2	3	1	1	1	1	1	3	5	0	0	0	Symptomatic Healthcare Professional Who Has Used PPE With Positive Subject;Symptomatic Healthcare Professional That Has Not Used PPE With Positive Subject;Symptomatic Healthcare Professional Who Has Used PPE With Suspected Person;Symptomatic Healthcare Professional Who Did Not Use PPE With Suspected Person	1	3	1	0	1	1	1	1	1	1	1	1	1	1	1	0	0	1	0	3	3	1
0	0	38	1	4	0	Epidemiology	3	2	10	10	1	0	0	1	3	2	2	2	0	0	0	3	0	0	0	Symptomatic Healthcare Professional That Has Not Used PPE With Positive Subject;Symptomatic Healthcare Professional Who Did Not Use PPE With Suspected Person	0	0	1	1	1	1	1	1	1	1	1	1	1	1	1	0	0	1	0	3	3	1
0	0	33	1	9	4	Dentistry	13	0	10	4	1	0	0	1	3	2	2	2	1	1	2	0	0	0	0	Symptomatic Healthcare Professional That Has Not Used PPE With Positive Subject;Symptomatic Healthcare Professional Who Did Not Use PPE With Suspected Person	0	0	1	1	1	1	1	1	0	1	1	1	1	1	0	0	0	0	1	3	2	1
0	0	27	1	9	4	Dentistry	1	0	8	9	1	0	0	1	2	2	2	2	2	1	5	2	1	1	0	Symptomatic Healthcare Professional That Has Not Used PPE With Positive Subject	0	0	2	1	1	1	1	1	1	1	1	1	1	1	1	0	0	0	0	3	3	1
0	0	24	0	6	1	General Surgery	1	0	7	0	1	0	0	2	1	2	1	1	0	1	3	4	1	3	0	Symptomatic Healthcare Professional That Has Not Used PPE With Positive Subject	0	0	1	1	2	1	1	1	1	1	0	1	1	1	1	1	2	0	0	3	0	0
0	0	24	0	6	1	General Surgery	1	0	7	0	1	0	0	2	1	2	1	1	0	1	3	4	1	3	0	Symptomatic Healthcare Professional That Has Not Used PPE With Positive Subject	0	0	1	1	2	1	1	1	1	1	0	1	1	1	1	1	2	0	0	3	0	0
0	0	23	0	9	1	Gynecology -OBGYN	1	0	6	5	1	0	0	2	2	2	2	2	2	0	0	1	0	0	0	Symptomatic Healthcare Professional That Has Not Used PPE With Positive Subject;Symptomatic Healthcare Professional Who Did Not Use PPE With Suspected Person	1	1	2	1	1	1	1	0	1	1	1	1	1	1	1	0	0	0	0	2	2	1
0	0	28	1	9	1	Internal/General Medicine	1	1	10	8	1	0	0	2	2	2	2	2	1	1	3	0	0	0	0	Symptomatic Healthcare Professional Who Has Used PPE With Positive Subject;Symptomatic Healthcare Professional That Has Not Used PPE With Positive Subject;Symptomatic Healthcare Professional Who Has Used PPE With Suspected Person;Symptomatic Healthcare Professional Who Did Not Use PPE With Suspected Person	1	3	1	1	1	1	1	1	1	1	1	1	1	1	1	0	0	0	0	3	3	2
0	1	30	1	9	4	Pediatrics	8	1	7	10	1	0	0	1	1	2	0	0	1	1	3	2	1	4	0	Symptomatic Healthcare Professional Who Did Not Use PPE With Suspected Person	1	4	0	1	1	1	1	1	0	1	1	1	1	1	1	0	0	0	0	3	3	1
0	0	40	1	8	6	Internal/General Medicine	13	1	10	9	1	0	0	2	3	2	2	2	2	0	0	4	0	0	0	Symptomatic Healthcare Professional Who Has Used PPE With Suspected Person	0	0	1	1	1	1	1	1	1	1	1	1	1	1	1	0	0	1	1	3	3	1
0	0	45	0	9	6	Gynecology -OBGYN	16	2	5	2	1	0	0	2	2	1	1	2	1	1	#NULL!	1	0	0	0	Symptomatic Healthcare Professional That Has Not Used PPE With Positive Subject;Symptomatic Healthcare Professional Who Did Not Use PPE With Suspected Person	1	3	1	1	0	1	1	1	1	1	1	1	1	1	1	1	6	1	1	2	1	1
1	0	39	1	9	3	Cardiology	10	0	10	4	1	0	0	2	3	2	2	2	0	1	3	1	0	0	0	Symptomatic Healthcare Professional That Has Not Used PPE With Positive Subject;Symptomatic Healthcare Professional Who Has Used PPE With Suspected Person	1	3	1	1	1	1	1	1	1	1	1	1	1	1	1	0	0	1	0	3	2	1
0	0	34	1	0	2	Primary Health Care	4	1	9	9	1	2	1	2	2	2	1	1	2	1	2	5	0	0	0	Symptomatic Healthcare Professional Who Has Used PPE With Positive Subject	1	3	2	1	1	1	0	1	1	1	0	1	1	1	1	1	2	0	0	3	3	2
1	0	35	1	9	3	Intensive Care Medicine	10	1	8	2	0	3	4	0	1	2	2	2	0	1	3	0	1	2	0	Symptomatic Healthcare Professional Who Has Used PPE With Positive Subject	1	3	1	1	0	0	0	1	1	1	0	1	0	1	1	1	5	1	0	3	1	1
1	0	50	1	3	3	General Surgery	25	1	7	1	0	0	0	0	2	1	0	0	1	1	2	4	0	0	0	Symptomatic Healthcare Professional Who Has Used PPE With Positive Subject;Symptomatic Healthcare Professional Who Has Used PPE With Suspected Person	1	3	1	1	1	1	1	1	1	1	1	1	1	1	1	1	5	2	2	3	1	1
0	0	25	1	9	1	General Surgery	3	0	5	5	0	0	0	0	0	2	2	2	1	1	5	1	1	1	0	Symptomatic Healthcare Professional Who Did Not Use PPE With Suspected Person	0	0	1	1	1	1	1	1	1	1	1	1	1	1	1	0	0	0	0	2	2	1
2	6	35	1	1	0	Epidemiology	12	0	5	5	0	0	0	0	0	2	2	2	1	1	5	1	1	1	0	Symptomatic Healthcare Professional Who Did Not Use PPE With Suspected Person	0	0	1	1	1	1	1	1	1	1	1	1	1	1	1	0	0	1	1	2	2	1
0	0	41	1	8	6	Internal/General Medicine	18	1	7	1	0	0	0	0	2	0	0	0	0	1	4	1	0	0	0	Symptomatic Healthcare Professional Who Has Used PPE With Positive Subject;Symptomatic Healthcare Professional That Has Not Used PPE With Positive Subject;Symptomatic Healthcare Professional Who Has Used PPE With Suspected Person;Symptomatic Healthcare Professional Who Did Not Use PPE With Suspected Person	1	3	1	1	1	1	1	1	1	1	1	1	1	1	1	1	6	1	1	3	1	1
1	0	32	0	9	3	Intensive Care Medicine	10	2	10	10	0	3	1	0	3	2	1	2	2	1	4	0	0	0	0	Symptomatic Healthcare Professional Who Has Used PPE With Positive Subject	1	3	1	1	1	1	1	1	1	1	1	1	1	1	1	0	0	0	0	3	3	2
0	0	39	1	1	0	Public Health	13	2	6	6	0	2	1	0	1	1	1	1	0	1	4	1	0	0	0	Symptomatic Healthcare Professional Who Did Not Use PPE With Suspected Person	0	0	0	0	0	0	0	1	0	0	0	0	0	1	0	0	0	1	1	2	2	1
0	0	39	1	1	0	Public Health	13	2	2	2	0	2	1	0	0	1	1	1	0	0	0	0	0	0	0	Symptomatic Healthcare Professional Who Has Used PPE With Positive Subject;Symptomatic Healthcare Professional That Has Not Used PPE With Positive Subject;Symptomatic Healthcare Professional Who Has Used PPE With Suspected Person;Symptomatic Healthcare Professional Who Did Not Use PPE With Suspected Person	1	3	0	1	1	1	0	1	1	1	0	1	0	1	1	0	0	1	1	1	1	1
0	1	23	0	9	1	Pediatrics	1	1	7	6	0	0	0	0	2	1	0	2	1	0	0	0	0	0	0	Symptomatic Healthcare Professional Who Has Used PPE With Positive Subject;Symptomatic Healthcare Professional That Has Not Used PPE With Positive Subject;Symptomatic Healthcare Professional Who Has Used PPE With Suspected Person;Symptomatic Healthcare Professional Who Did Not Use PPE With Suspected Person	1	3	1	1	1	1	1	1	1	1	1	1	1	1	1	0	0	0	0	3	2	1
1	0	27	1	9	3	Pediatrics	3	2	6	7	0	3	1	0	1	2	0	2	0	0	0	1	1	1	0	Symptomatic Healthcare Professional Who Has Used PPE With Positive Subject;Symptomatic Healthcare Professional That Has Not Used PPE With Positive Subject;Symptomatic Healthcare Professional Who Has Used PPE With Suspected Person;Symptomatic Healthcare Professional Who Did Not Use PPE With Suspected Person	1	3	1	1	0	0	0	1	0	1	0	0	0	1	0	1	1	0	0	2	3	1
0	0	54	1	8	6	Pediatrics	26	0	10	10	0	3	1	0	1	1	1	1	0	1	1	1	0	0	0	Symptomatic Healthcare Professional Who Did Not Use PPE With Suspected Person	1	3	2	1	0	1	1	1	0	1	0	1	0	1	0	0	0	2	2	3	3	1
0	0	40	1	2	6	Epidemiology	15	1	4	3	0	0	0	0	2	0	0	0	1	1	3	0	0	0	0	Symptomatic Healthcare Professional Who Did Not Use PPE With Suspected Person	1	3	1	1	0	0	1	1	1	1	0	0	1	1	1	0	0	1	1	2	1	2
1	4	26	1	9	3	Pediatrics	1	1	6	7	0	0	0	0	1	1	1	2	0	1	4	3	0	0	0	Symptomatic Healthcare Professional Who Has Used PPE With Positive Subject	0	0	1	1	1	1	1	1	1	1	1	1	1	1	1	0	0	0	0	2	3	1
0	0	42	1	6	2	Otolaryngology	5	1	6	8	0	0	0	0	2	1	1	2	0	1	3	0	0	0	0	Symptomatic Healthcare Professional Who Did Not Use PPE With Suspected Person	1	3	1	1	1	1	1	1	1	1	1	1	1	1	1	1	6	1	0	2	3	2
1	0	28	1	9	3	Primary Health Care	3	1	5	5	0	0	0	0	0	0	0	0	0	1	4	0	0	0	0	Symptomatic Healthcare Professional Who Has Used PPE With Positive Subject;Symptomatic Healthcare Professional That Has Not Used PPE With Positive Subject;Symptomatic Healthcare Professional Who Has Used PPE With Suspected Person;Symptomatic Healthcare Professional Who Did Not Use PPE With Suspected Person	0	0	0	1	1	1	1	1	1	1	1	1	1	1	1	0	0	0	0	2	2	0
0	0	24	0	9	1	Other	1	0	7	7	0	0	0	0	2	0	1	0	1	1	3	1	0	0	0	Symptomatic Healthcare Professional Who Has Used PPE With Positive Subject	0	0	2	0	0	0	0	0	1	1	1	1	1	1	1	0	0	0	0	3	3	1
0	0	59	1	9	6	Internal/General Medicine	36	2	5	0	0	0	0	0	0	2	2	2	0	0	0	3	0	0	0	Symptomatic Healthcare Professional Who Did Not Use PPE With Suspected Person	0	0	0	1	1	1	1	1	1	1	1	1	1	1	1	1	1	2	3	2	0	2
1	0	29	1	8	5	Pediatrics	7	2	7	1	0	1	4	0	3	0	0	0	1	1	3	0	0	0	0	Symptomatic Healthcare Professional Who Has Used PPE With Positive Subject;Symptomatic Healthcare Professional That Has Not Used PPE With Positive Subject;Symptomatic Healthcare Professional Who Has Used PPE With Suspected Person;Symptomatic Healthcare Professional Who Did Not Use PPE With Suspected Person	1	3	1	1	1	1	1	1	1	1	1	1	1	1	1	0	0	0	0	3	1	0
1	0	24	1	9	3	Psychiatry	5	2	10	1	0	0	0	0	2	0	2	2	1	1	3	1	1	1	0	Symptomatic Healthcare Professional That Has Not Used PPE With Positive Subject;Symptomatic Healthcare Professional Who Did Not Use PPE With Suspected Person	1	3	2	1	1	1	1	1	1	1	1	1	1	1	1	0	0	0	0	3	1	1
0	3	43	1	4	0	Epidemiology	16	1	10	10	0	1	4	0	3	2	2	2	2	0	0	0	1	1	0	Symptomatic Healthcare Professional Who Has Used PPE With Positive Subject;Symptomatic Healthcare Professional That Has Not Used PPE With Positive Subject;Symptomatic Healthcare Professional Who Has Used PPE With Suspected Person;Symptomatic Healthcare Professional Who Did Not Use PPE With Suspected Person	1	3	2	1	1	1	1	1	1	1	1	1	1	1	1	0	0	1	1	3	3	2
0	0	31	0	8	6	Dentistry	6	0	10	5	0	2	4	0	3	2	2	2	2	1	3	4	0	0	0	Symptomatic Healthcare Professional Who Has Used PPE With Positive Subject	1	5	2	1	1	1	1	1	1	1	1	1	1	1	1	1	1	0	0	3	2	2
0	1	31	0	6	2	Gynecology -OBGYN	6	0	5	5	0	0	0	0	0	2	2	1	0	0	0	1	0	0	0	Symptomatic Healthcare Professional Who Has Used PPE With Positive Subject;Symptomatic Healthcare Professional That Has Not Used PPE With Positive Subject;Symptomatic Healthcare Professional Who Has Used PPE With Suspected Person;Symptomatic Healthcare Professional Who Did Not Use PPE With Suspected Person	0	0	2	1	1	1	1	1	1	0	1	1	1	1	1	0	0	0	0	2	2	2
0	1	30	1	9	4	General Surgery	6	1	5	5	0	0	0	0	0	2	2	1	0	0	0	1	0	0	0	Symptomatic Healthcare Professional Who Has Used PPE With Positive Subject;Symptomatic Healthcare Professional That Has Not Used PPE With Positive Subject;Symptomatic Healthcare Professional Who Has Used PPE With Suspected Person;Symptomatic Healthcare Professional Who Did Not Use PPE With Suspected Person	0	0	2	1	1	1	1	1	1	0	1	1	1	1	1	1	1	0	0	2	2	1
0	1	27	1	6	2	Primary Health Care	3	0	5	5	0	0	0	0	0	2	2	1	0	0	0	1	0	0	0	Symptomatic Healthcare Professional Who Has Used PPE With Positive Subject;Symptomatic Healthcare Professional That Has Not Used PPE With Positive Subject;Symptomatic Healthcare Professional Who Has Used PPE With Suspected Person;Symptomatic Healthcare Professional Who Did Not Use PPE With Suspected Person	0	0	2	1	1	1	1	1	1	0	1	1	1	1	1	0	0	0	0	2	2	2
0	1	27	1	9	4	Other	2	2	10	10	0	0	0	0	3	2	2	2	0	0	0	0	0	0	0	Symptomatic Healthcare Professional Who Has Used PPE With Positive Subject;Symptomatic Healthcare Professional That Has Not Used PPE With Positive Subject;Symptomatic Healthcare Professional Who Has Used PPE With Suspected Person;Symptomatic Healthcare Professional Who Did Not Use PPE With Suspected Person	1	3	1	1	1	1	1	1	1	1	1	1	1	1	1	1	2	0	0	3	3	2
0	1	33	1	9	4	Anesthesiology	6	2	2	1	0	0	0	0	3	2	2	2	1	0	0	0	0	0	0	Symptomatic Healthcare Professional That Has Not Used PPE With Positive Subject;Symptomatic Healthcare Professional Who Did Not Use PPE With Suspected Person	1	3	1	1	1	1	1	1	1	1	1	1	1	1	1	0	0	0	0	1	1	1
0	1	30	0	9	4	Gynecology -OBGYN	4	0	5	5	0	0	0	0	1	1	1	1	0	1	3	0	0	0	0	Symptomatic Healthcare Professional Who Did Not Use PPE With Suspected Person	0	0	1	1	1	1	1	1	1	1	1	1	1	1	1	1	1	0	0	2	2	1
0	1	37	1	9	4	Internal/General Medicine	11	2	10	10	0	0	0	0	0	0	0	1	1	1	3	4	0	0	0	Symptomatic Healthcare Professional Who Has Used PPE With Positive Subject	0	0	0	0	0	0	0	0	0	0	0	0	0	0	0	1	1	1	0	3	3	1
0	1	43	1	9	6	Pediatrics	12	2	10	10	0	3	1	0	3	2	2	2	1	0	0	0	1	1	0	Symptomatic Healthcare Professional Who Did Not Use PPE With Suspected Person	0	0	2	1	1	1	1	1	1	1	1	1	1	1	1	1	1	1	1	3	3	1
0	1	34	1	9	2	Pediatrics	10	1	5	5	0	0	0	0	3	2	1	2	1	1	4	0	0	0	0	Symptomatic Healthcare Professional Who Has Used PPE With Positive Subject;Symptomatic Healthcare Professional That Has Not Used PPE With Positive Subject;Symptomatic Healthcare Professional Who Has Used PPE With Suspected Person;Symptomatic Healthcare Professional Who Did Not Use PPE With Suspected Person	0	0	2	1	1	1	1	1	1	1	1	1	1	1	1	0	0	0	0	2	2	2
0	1	40	1	9	2	Psychiatry	10	0	4	1	0	0	0	0	1	1	1	1	1	1	3	0	0	0	0	Symptomatic Healthcare Professional Who Has Used PPE With Positive Subject;Symptomatic Healthcare Professional That Has Not Used PPE With Positive Subject;Symptomatic Healthcare Professional Who Has Used PPE With Suspected Person;Symptomatic Healthcare Professional Who Did Not Use PPE With Suspected Person	0	0	1	1	1	1	1	1	1	1	1	1	1	1	1	0	0	1	0	2	1	1
0	2	39	0	8	2	Epidemiology	11	0	6	6	0	2	1	0	0	0	0	0	1	0	0	0	0	0	0	Symptomatic Healthcare Professional Who Has Used PPE With Positive Subject;Symptomatic Healthcare Professional That Has Not Used PPE With Positive Subject;Symptomatic Healthcare Professional Who Has Used PPE With Suspected Person;Symptomatic Healthcare Professional Who Did Not Use PPE With Suspected Person	0	0	2	1	1	1	1	1	1	0	0	0	0	0	0	1	1	1	0	2	2	1
2	2	26	0	9	3	Intensive Care Medicine	3	0	8	8	0	0	0	0	1	1	1	2	2	0	0	0	0	0	0	Symptomatic Healthcare Professional Who Did Not Use PPE With Suspected Person	1	3	1	1	0	0	1	0	0	1	1	1	1	1	1	0	0	0	0	3	3	1
0	1	27	1	9	4	Pediatrics	4	2	8	8	0	0	0	0	1	1	1	2	2	0	0	0	0	0	0	Symptomatic Healthcare Professional Who Did Not Use PPE With Suspected Person	1	3	1	1	0	0	1	0	0	1	1	1	1	1	1	1	1	0	0	3	3	1
0	1	30	1	9	4	Pediatrics	7	2	9	9	0	0	0	0	2	0	2	2	0	1	5	0	0	0	0	Symptomatic Healthcare Professional Who Has Used PPE With Suspected Person	0	0	1	1	0	1	1	1	0	1	0	1	0	1	0	0	0	0	0	3	3	1
0	4	44	1	8	6	Otolaryngology	22	2	8	7	0	0	0	0	2	1	0	0	1	1	3	0	0	0	0	Symptomatic Healthcare Professional Who Has Used PPE With Positive Subject;Symptomatic Healthcare Professional That Has Not Used PPE With Positive Subject;Symptomatic Healthcare Professional Who Has Used PPE With Suspected Person;Symptomatic Healthcare Professional Who Did Not Use PPE With Suspected Person	0	0	1	1	1	1	1	1	1	1	1	1	1	1	1	1	2	1	1	3	3	0
0	0	35	1	9	2	Anesthesiology	10	1	6	7	0	0	0	0	0	0	0	0	0	0	0	1	1	1	1	Symptomatic Healthcare Professional Who Did Not Use PPE With Suspected Person	1	3	1	1	1	1	1	1	1	1	1	1	1	1	1	1	1	1	0	2	3	1
0	1	30	0	9	4	Pediatrics	5	2	9	5	0	0	0	0	0	0	0	0	0	1	#NULL!	1	0	0	0	Symptomatic Healthcare Professional Who Has Used PPE With Positive Subject;Symptomatic Healthcare Professional Who Has Used PPE With Suspected Person	1	1	1	1	1	1	1	1	1	1	1	1	1	1	1	0	0	0	0	3	2	1
0	3	30	1	8	2	Primary Health Care	3	2	1	2	0	0	0	0	2	2	2	2	1	1	4	1	0	0	0	Symptomatic Healthcare Professional Who Has Used PPE With Positive Subject;Symptomatic Healthcare Professional That Has Not Used PPE With Positive Subject;Symptomatic Healthcare Professional Who Has Used PPE With Suspected Person;Symptomatic Healthcare Professional Who Did Not Use PPE With Suspected Person	1	5	1	1	1	1	1	1	1	1	1	1	1	1	1	1	6	0	0	1	1	2
0	0	38	1	6	2	Internal/General Medicine	12	0	10	8	0	0	0	0	2	0	0	0	1	1	3	5	1	1	0	Symptomatic Healthcare Professional Who Has Used PPE With Positive Subject;Symptomatic Healthcare Professional That Has Not Used PPE With Positive Subject;Symptomatic Healthcare Professional Who Has Used PPE With Suspected Person;Symptomatic Healthcare Professional Who Did Not Use PPE With Suspected Person	1	3	1	1	1	1	0	1	1	1	1	0	0	1	1	1	1	1	1	3	3	2
0	2	49	1	1	0	Epidemiology	7	1	5	1	0	1	1	0	3	2	2	2	1	0	0	4	0	0	0	Symptomatic Healthcare Professional That Has Not Used PPE With Positive Subject	1	3	1	1	1	1	1	1	1	0	0	0	0	0	0	1	1	2	0	2	1	1
0	0	49	1	8	0	Public Health	22	2	10	10	0	0	0	0	1	1	1	1	0	1	3	1	0	0	0	Symptomatic Healthcare Professional Who Has Used PPE With Positive Subject;Symptomatic Healthcare Professional Who Has Used PPE With Suspected Person	1	3	2	1	0	1	0	1	0	1	1	1	1	1	1	0	0	2	1	3	3	1
2	2	33	0	9	5	Intensive Care Medicine	10	0	4	2	0	0	0	0	1	0	0	0	2	1	2	0	0	0	0	Symptomatic Healthcare Professional Who Has Used PPE With Positive Subject	0	0	1	1	1	1	1	1	0	1	0	1	1	0	0	0	0	0	0	2	1	2
0	1	27	0	9	2	Emergency Medicine	3	2	9	5	0	0	0	0	2	0	0	1	1	1	3	2	0	0	0	Symptomatic Healthcare Professional Who Has Used PPE With Positive Subject;Symptomatic Healthcare Professional Who Has Used PPE With Suspected Person	1	3	1	1	1	1	1	1	1	1	1	1	1	1	1	1	1	0	0	3	2	1
0	1	28	0	8	4	Neurosurgery	3	0	10	10	0	0	0	0	2	0	0	0	0	0	0	0	0	0	0	Symptomatic Healthcare Professional Who Has Used PPE With Positive Subject	0	0	1	1	0	1	1	1	1	1	0	1	1	1	1	0	0	0	0	3	3	2
0	1	30	0	8	6	Gynecology -OBGYN	6	0	7	3	0	0	0	0	3	2	0	2	2	1	3	4	0	0	0	Symptomatic Healthcare Professional Who Has Used PPE With Positive Subject	1	3	1	1	1	1	1	1	1	1	1	1	1	1	1	0	0	0	0	3	1	2
0	1	30	0	8	6	Gynecology -OBGYN	6	0	7	10	0	0	0	0	0	1	1	1	0	1	4	0	1	1	0	Symptomatic Healthcare Professional Who Has Used PPE With Positive Subject;Symptomatic Healthcare Professional That Has Not Used PPE With Positive Subject;Symptomatic Healthcare Professional Who Has Used PPE With Suspected Person;Symptomatic Healthcare Professional Who Did Not Use PPE With Suspected Person	0	0	1	0	0	0	0	0	1	0	0	0	0	0	0	0	0	0	0	3	3	2
0	1	30	0	8	6	Gynecology -OBGYN	6	0	10	5	0	0	0	0	3	2	2	2	1	1	1	3	0	0	0	Symptomatic Healthcare Professional Who Has Used PPE With Positive Subject;Symptomatic Healthcare Professional That Has Not Used PPE With Positive Subject;Symptomatic Healthcare Professional Who Has Used PPE With Suspected Person;Symptomatic Healthcare Professional Who Did Not Use PPE With Suspected Person	0	0	2	1	0	1	1	1	1	1	0	1	1	1	1	0	0	0	0	3	2	2
0	1	39	1	1	0	Public Health	13	2	10	6	0	2	3	0	0	0	0	0	1	1	#NULL!	1	1	1	0	Symptomatic Healthcare Professional Who Has Used PPE With Positive Subject	1	3	1	1	2	2	1	1	1	1	1	1	1	1	1	1	1	1	1	3	2	0
0	1	40	1	9	6	Emergency Medicine	10	2	10	10	0	3	2	0	1	0	0	0	0	0	0	0	1	1	1	Symptomatic Healthcare Professional Who Has Used PPE With Positive Subject;Symptomatic Healthcare Professional That Has Not Used PPE With Positive Subject;Symptomatic Healthcare Professional Who Has Used PPE With Suspected Person;Symptomatic Healthcare Professional Who Did Not Use PPE With Suspected Person	1	3	1	1	1	1	1	1	1	1	1	1	1	1	1	1	3	1	0	3	3	1
0	1	46	1	4	0	Epidemiology	15	2	8	5	0	3	1	0	1	0	0	0	0	1	#NULL!	1	1	1	0	Symptomatic Healthcare Professional Who Has Used PPE With Positive Subject;Symptomatic Healthcare Professional That Has Not Used PPE With Positive Subject;Symptomatic Healthcare Professional Who Has Used PPE With Suspected Person;Symptomatic Healthcare Professional Who Did Not Use PPE With Suspected Person	0	0	0	1	0	0	1	1	1	1	0	0	1	1	1	0	0	1	1	3	2	0
0	1	29	0	6	2	Primary Health Care	5	2	9	6	0	0	0	0	0	2	0	2	1	1	2	0	0	0	0	Symptomatic Healthcare Professional Who Did Not Use PPE With Suspected Person	0	0	1	1	1	1	1	1	1	1	1	1	1	1	1	0	0	0	0	3	2	2
1	0	37	1	8	3	Cardiology	8	1	5	3	0	0	0	0	1	1	1	1	1	0	0	0	0	0	0	Symptomatic Healthcare Professional Who Has Used PPE With Positive Subject;Symptomatic Healthcare Professional That Has Not Used PPE With Positive Subject;Symptomatic Healthcare Professional Who Has Used PPE With Suspected Person;Symptomatic Healthcare Professional Who Did Not Use PPE With Suspected Person	1	3	2	1	1	1	1	1	1	1	1	1	1	1	1	1	5	1	0	2	1	2
0	0	34	1	4	0	Dentistry	10	2	10	5	0	0	0	0	3	2	2	2	0	0	0	3	0	0	0	Symptomatic Healthcare Professional Who Has Used PPE With Positive Subject;Symptomatic Healthcare Professional That Has Not Used PPE With Positive Subject;Symptomatic Healthcare Professional Who Has Used PPE With Suspected Person;Symptomatic Healthcare Professional Who Did Not Use PPE With Suspected Person	1	5	1	1	1	1	1	1	1	1	1	1	1	1	1	0	0	0	0	3	2	1
0	0	34	1	4	0	Dentistry	10	2	5	3	0	0	0	0	2	1	1	2	0	1	2	0	1	1	0	other	1	3	1	1	2	2	1	1	1	1	1	1	1	1	1	0	0	0	0	2	1	1
1	0	40	0	3	3	Other	7	1	6	5	0	0	0	0	2	2	2	2	1	0	0	2	0	0	0	Symptomatic Healthcare Professional That Has Not Used PPE With Positive Subject	1	3	1	1	1	1	1	1	1	1	1	1	1	1	1	1	5	1	0	2	2	1
2	3	39	1	0	5	Public Health	13	0	10	2	0	3	4	0	3	2	2	2	0	1	3	1	0	0	0	Symptomatic Healthcare Professional That Has Not Used PPE With Positive Subject;Symptomatic Healthcare Professional Who Has Used PPE With Suspected Person;Symptomatic Healthcare Professional Who Did Not Use PPE With Suspected Person	1	3	2	1	1	1	1	1	1	1	1	1	1	1	1	0	0	1	1	3	1	1
2	1	25	0	8	5	Dentistry	3	0	9	8	0	2	1	0	3	2	2	2	0	1	4	0	1	1	0	Symptomatic Healthcare Professional Who Has Used PPE With Positive Subject;Symptomatic Healthcare Professional That Has Not Used PPE With Positive Subject;Symptomatic Healthcare Professional Who Has Used PPE With Suspected Person;Symptomatic Healthcare Professional Who Did Not Use PPE With Suspected Person	0	0	2	1	1	1	1	1	1	1	0	0	0	1	1	1	1	0	0	3	3	0
2	1	44	1	9	5	Cardiology	21	1	8	1	0	0	0	0	1	0	0	1	2	1	1	1	0	0	0	Symptomatic Healthcare Professional Who Has Used PPE With Positive Subject;Symptomatic Healthcare Professional That Has Not Used PPE With Positive Subject;Symptomatic Healthcare Professional Who Has Used PPE With Suspected Person;Symptomatic Healthcare Professional Who Did Not Use PPE With Suspected Person	1	3	1	1	1	1	1	1	1	1	1	1	1	1	1	0	0	1	1	3	1	2
2	1	44	1	9	5	Cardiology	21	1	9	3	0	0	0	0	0	0	0	0	2	0	0	4	1	1	0	Symptomatic Healthcare Professional Who Has Used PPE With Positive Subject	0	0	2	1	1	1	1	1	1	1	1	1	1	1	1	0	0	1	1	3	1	2
2	2	42	1	9	5	Ophthalmology	19	1	5	5	0	0	0	0	2	2	2	2	1	0	0	1	0	0	0	Symptomatic Healthcare Professional Who Has Used PPE With Suspected Person	1	3	1	1	1	1	1	1	1	1	1	1	1	1	1	0	0	1	1	2	2	1
2	2	42	1	9	5	Ophthalmology	19	1	10	5	0	0	0	0	1	0	0	0	1	1	1	1	1	1	0	Symptomatic Healthcare Professional Who Has Used PPE With Positive Subject	0	0	1	1	1	1	1	1	1	1	1	1	1	1	1	0	0	1	1	3	2	1
2	0	32	1	9	5	Cardiology	14	1	10	9	0	3	1	0	0	0	0	0	0	1	4	1	0	0	0	Symptomatic Healthcare Professional Who Has Used PPE With Positive Subject;Symptomatic Healthcare Professional That Has Not Used PPE With Positive Subject;Symptomatic Healthcare Professional Who Has Used PPE With Suspected Person;Symptomatic Healthcare Professional Who Did Not Use PPE With Suspected Person	0	0	2	1	0	1	1	1	1	1	0	1	1	1	1	1	10	0	1	3	3	1
0	1	29	1	9	4	Internal/General Medicine	2	1	8	8	0	3	1	0	3	2	2	2	1	1	3	1	1	1	0	Symptomatic Healthcare Professional That Has Not Used PPE With Positive Subject	1	3	1	1	1	1	1	1	1	0	1	1	1	1	1	1	2	0	0	3	3	1
1	0	28	1	9	3	Intensive Care Medicine	4	1	8	9	0	2	3	0	2	0	0	2	1	1	3	0	1	1	0	Symptomatic Healthcare Professional That Has Not Used PPE With Positive Subject	0	0	1	1	0	1	1	1	1	0	1	0	0	0	0	0	0	0	0	3	3	1
2	3	58	1	8	5	Other	41	2	7	5	0	3	1	0	2	2	2	2	1	1	3	0	0	0	0	Symptomatic Healthcare Professional That Has Not Used PPE With Positive Subject	1	3	1	1	1	1	1	1	1	1	1	1	1	1	1	1	1	2	3	3	2	2
0	4	38	1	6	0	Public Health	13	1	7	5	0	3	1	0	2	2	2	2	1	1	3	0	0	0	0	Symptomatic Healthcare Professional That Has Not Used PPE With Positive Subject	1	3	1	1	1	1	1	1	1	1	1	1	1	1	1	1	1	1	1	3	2	1
1	0	34	1	9	3	Pediatrics	8	1	10	10	0	0	0	0	0	1	1	1	0	1	4	0	0	0	0	Symptomatic Healthcare Professional Who Has Used PPE With Positive Subject;Symptomatic Healthcare Professional That Has Not Used PPE With Positive Subject;Symptomatic Healthcare Professional Who Has Used PPE With Suspected Person;Symptomatic Healthcare Professional Who Did Not Use PPE With Suspected Person	0	0	1	0	0	0	0	1	0	1	0	0	0	1	0	1	9	0	0	3	3	0
1	0	25	0	9	3	Other	2	1	8	1	0	3	1	0	1	2	0	2	0	0	0	1	0	0	0	Symptomatic Healthcare Professional Who Has Used PPE With Positive Subject;Symptomatic Healthcare Professional That Has Not Used PPE With Positive Subject;Symptomatic Healthcare Professional Who Has Used PPE With Suspected Person;Symptomatic Healthcare Professional Who Did Not Use PPE With Suspected Person	1	3	2	1	0	0	0	1	0	1	0	0	0	1	0	1	1	0	0	3	1	0
0	0	29	1	9	4	Internal/General Medicine	3	2	8	8	0	0	0	0	3	0	0	0	2	1	3	0	1	4	0	Symptomatic Healthcare Professional Who Has Used PPE With Positive Subject	1	1	2	0	0	0	0	0	0	1	0	0	0	0	0	1	1	0	0	3	3	0
0	0	30	1	9	4	General Surgery	6	0	6	8	0	0	0	0	1	2	0	1	1	0	0	0	0	0	0	Symptomatic Healthcare Professional Who Has Used PPE With Positive Subject;Symptomatic Healthcare Professional That Has Not Used PPE With Positive Subject;Symptomatic Healthcare Professional Who Has Used PPE With Suspected Person;Symptomatic Healthcare Professional Who Did Not Use PPE With Suspected Person	1	1	1	1	1	1	0	1	1	0	0	0	0	1	0	0	0	0	0	2	3	2
0	0	26	1	8	2	Dentistry	3	2	10	10	0	0	0	0	1	1	0	2	0	0	0	0	1	1	0	Symptomatic Healthcare Professional That Has Not Used PPE With Positive Subject	0	0	1	1	1	1	1	1	1	1	1	1	1	1	1	1	4	0	0	3	3	1
0	0	42	1	8	2	Pulmonology	10	1	10	9	0	0	0	0	2	2	0	1	0	0	0	1	0	0	0	Symptomatic Healthcare Professional Who Has Used PPE With Positive Subject	1	3	2	1	0	0	0	1	0	1	0	0	0	1	0	1	3	1	0	3	3	1
0	5	34	1	8	6	Internal/General Medicine	7	2	7	1	0	3	1	0	2	1	1	1	0	1	5	0	0	0	0	Symptomatic Healthcare Professional Who Did Not Use PPE With Suspected Person	0	0	0	1	1	1	1	1	1	1	1	1	1	1	1	0	0	0	0	3	1	0
0	5	32	1	9	2	Internal/General Medicine	7	1	6	7	0	0	0	0	2	0	1	2	0	0	0	0	1	1	0	Symptomatic Healthcare Professional Who Has Used PPE With Positive Subject;Symptomatic Healthcare Professional That Has Not Used PPE With Positive Subject;Symptomatic Healthcare Professional Who Has Used PPE With Suspected Person;Symptomatic Healthcare Professional Who Did Not Use PPE With Suspected Person	0	0	1	1	1	1	1	1	1	1	1	1	1	1	1	1	3	0	0	2	3	1
0	2	39	0	8	2	Epidemiology	11	0	10	3	0	2	1	0	1	0	0	0	0	1	4	0	0	0	0	Symptomatic Healthcare Professional That Has Not Used PPE With Positive Subject	1	3	1	1	1	1	1	1	1	0	0	0	0	0	0	1	1	1	0	3	1	1
1	0	23	0	6	3	Gynecology -OBGYN	4	0	5	6	0	3	2	0	0	2	2	2	2	0	0	1	0	0	0	Symptomatic Healthcare Professional Who Has Used PPE With Positive Subject	1	3	1	1	1	1	1	1	1	1	1	1	1	1	1	1	1	0	0	2	2	2
0	0	40	1	1	0	Epidemiology	13	0	5	5	0	0	0	0	0	2	2	2	2	1	1	4	0	0	0	Symptomatic Healthcare Professional Who Has Used PPE With Positive Subject	0	0	0	1	1	1	1	1	1	1	1	1	1	1	1	0	0	1	1	2	2	1
2	0	26	1	6	5	Primary Health Care	3	1	5	1	0	3	1	0	2	1	1	1	1	1	4	0	0	0	0	Symptomatic Healthcare Professional Who Has Used PPE With Positive Subject;Symptomatic Healthcare Professional That Has Not Used PPE With Positive Subject;Symptomatic Healthcare Professional Who Has Used PPE With Suspected Person;Symptomatic Healthcare Professional Who Did Not Use PPE With Suspected Person	1	4	2	1	1	1	1	1	1	1	0	1	1	1	1	1	9	0	0	2	1	2
0	1	45	1	9	6	Orthopedics	20	1	10	5	0	0	0	0	3	2	2	2	2	1	1	1	1	1	0	Symptomatic Healthcare Professional Who Has Used PPE With Positive Subject	1	1	1	1	1	1	1	1	1	1	1	1	1	1	1	1	2	1	1	3	2	1
2	0	38	1	7	5	Primary Health Care	9	1	7	2	0	3	1	0	1	1	1	1	0	1	3	1	0	0	0	Symptomatic Healthcare Professional That Has Not Used PPE With Positive Subject	0	0	1	1	1	1	1	1	0	1	1	1	1	1	1	0	0	1	0	3	1	1
2	0	38	1	7	5	Primary Health Care	9	1	7	3	0	3	1	0	2	1	0	1	1	1	3	0	1	1	1	other	1	3	1	1	1	1	1	1	1	1	1	0	1	1	1	0	0	1	0	3	1	1
2	0	24	1	6	5	Primary Health Care	2	1	7	7	0	0	0	0	2	2	2	2	1	1	3	1	0	0	0	Symptomatic Healthcare Professional Who Has Used PPE With Suspected Person	1	1	2	1	1	1	1	1	1	1	1	1	1	1	1	0	0	0	0	3	3	2
2	0	26	1	8	5	Radiology	4	0	8	2	0	0	0	0	2	0	2	0	1	0	0	0	0	0	0	Symptomatic Healthcare Professional Who Has Used PPE With Positive Subject;Symptomatic Healthcare Professional That Has Not Used PPE With Positive Subject;Symptomatic Healthcare Professional Who Has Used PPE With Suspected Person;Symptomatic Healthcare Professional Who Did Not Use PPE With Suspected Person	0	0	2	1	2	2	1	1	1	1	1	1	1	1	1	0	0	0	0	3	1	2
2	0	31	1	6	5	Primary Health Care	3	0	10	4	0	0	0	0	0	0	0	0	0	1	5	4	1	2	0	Symptomatic Healthcare Professional Who Has Used PPE With Positive Subject;Symptomatic Healthcare Professional That Has Not Used PPE With Positive Subject;Symptomatic Healthcare Professional Who Has Used PPE With Suspected Person;Symptomatic Healthcare Professional Who Did Not Use PPE With Suspected Person	1	3	1	1	1	1	1	1	1	1	1	1	1	1	1	1	4	0	0	3	2	0
2	0	31	1	6	5	Primary Health Care	3	0	10	10	0	0	0	0	0	0	0	0	0	0	0	4	0	0	0	Symptomatic Healthcare Professional Who Did Not Use PPE With Suspected Person	1	3	1	1	1	1	1	1	1	1	1	1	1	1	1	1	4	0	0	3	3	0
0	0	25	1	9	4	Internal/General Medicine	1	1	8	3	0	0	0	0	3	0	0	2	1	1	1	2	0	0	0	Symptomatic Healthcare Professional Who Has Used PPE With Positive Subject;Symptomatic Healthcare Professional That Has Not Used PPE With Positive Subject;Symptomatic Healthcare Professional Who Has Used PPE With Suspected Person;Symptomatic Healthcare Professional Who Did Not Use PPE With Suspected Person	1	3	1	1	1	1	1	1	1	1	1	1	1	1	1	1	6	0	0	3	1	1
2	0	25	1	6	5	Primary Health Care	2	0	10	5	0	0	0	0	0	2	2	2	1	1	2	1	0	0	0	Symptomatic Healthcare Professional That Has Not Used PPE With Positive Subject	0	0	2	1	1	0	1	1	1	1	1	1	1	1	1	0	0	0	0	3	2	2
2	0	25	1	6	5	Primary Health Care	2	0	1	1	0	0	0	0	0	0	0	0	0	1	4	1	0	0	0	Symptomatic Healthcare Professional That Has Not Used PPE With Positive Subject	0	0	1	0	0	0	0	1	1	0	0	1	1	1	1	0	0	0	0	1	1	2
2	0	34	1	8	5	Pathology/Microbiology	11	1	8	7	0	3	1	0	3	1	1	1	1	0	0	0	0	0	0	Symptomatic Healthcare Professional Who Did Not Use PPE With Suspected Person	0	0	2	1	1	1	1	1	1	1	1	1	1	1	1	1	8	0	0	3	3	2
2	0	23	1	6	5	Primary Health Care	3	2	5	7	0	0	0	0	2	1	0	2	1	1	3	1	1	1	0	Symptomatic Healthcare Professional That Has Not Used PPE With Positive Subject;Symptomatic Healthcare Professional Who Did Not Use PPE With Suspected Person	1	3	2	1	1	1	1	1	1	1	1	1	0	1	0	1	2	0	0	2	3	2
0	0	30	1	1	0	Public Health	4	2	5	5	0	2	1	0	3	2	2	2	2	0	0	0	0	0	0	Symptomatic Healthcare Professional Who Has Used PPE With Positive Subject	1	3	0	1	1	1	1	1	1	1	1	1	1	1	1	1	1	0	0	2	2	2
2	0	25	1	6	5	Primary Health Care	3	1	10	8	0	3	3	0	1	1	1	1	1	1	3	2	1	1	0	Symptomatic Healthcare Professional That Has Not Used PPE With Positive Subject;Symptomatic Healthcare Professional Who Has Used PPE With Suspected Person;Symptomatic Healthcare Professional Who Did Not Use PPE With Suspected Person	1	3	2	1	1	1	1	1	1	1	1	1	1	1	1	1	4	0	0	3	3	1
2	0	36	1	8	5	Emergency Medicine	14	2	8	9	0	3	4	0	3	0	1	2	2	1	4	4	0	0	0	Symptomatic Healthcare Professional Who Has Used PPE With Positive Subject	1	4	2	1	1	1	1	1	1	1	1	1	1	1	1	1	5	1	1	3	3	0
2	0	36	1	8	5	Emergency Medicine	14	2	3	7	0	3	4	0	3	2	2	2	1	1	1	2	0	0	0	Symptomatic Healthcare Professional Who Has Used PPE With Positive Subject;Symptomatic Healthcare Professional That Has Not Used PPE With Positive Subject;Symptomatic Healthcare Professional Who Has Used PPE With Suspected Person;Symptomatic Healthcare Professional Who Did Not Use PPE With Suspected Person	0	0	1	1	1	1	1	1	0	1	1	1	1	1	0	1	5	1	1	1	3	0
2	0	36	1	8	5	Emergency Medicine	14	2	2	1	0	3	4	0	2	1	1	1	2	0	0	0	0	0	0	Symptomatic Healthcare Professional Who Has Used PPE With Suspected Person	0	0	2	1	2	2	1	1	1	1	1	1	1	1	1	1	5	1	1	1	1	0
2	0	32	1	8	5	Pathology/Microbiology	11	1	5	9	0	0	0	0	2	1	0	2	0	0	0	5	0	0	0	Symptomatic Healthcare Professional Who Has Used PPE With Positive Subject;Symptomatic Healthcare Professional That Has Not Used PPE With Positive Subject;Symptomatic Healthcare Professional Who Has Used PPE With Suspected Person;Symptomatic Healthcare Professional Who Did Not Use PPE With Suspected Person	1	3	2	1	0	0	0	1	1	1	0	0	0	1	1	0	0	0	0	2	3	2
0	0	36	1	9	2	Anesthesiology	9	2	10	5	0	0	0	0	3	2	2	2	1	1	3	2	0	0	0	Symptomatic Healthcare Professional Who Has Used PPE With Positive Subject	1	3	0	1	1	1	1	1	1	1	1	1	1	1	1	0	0	1	0	3	2	2
2	0	29	1	6	5	Primary Health Care	3	2	8	1	0	0	0	0	0	2	2	0	0	0	0	0	0	0	0	Symptomatic Healthcare Professional Who Has Used PPE With Positive Subject;Symptomatic Healthcare Professional That Has Not Used PPE With Positive Subject;Symptomatic Healthcare Professional Who Has Used PPE With Suspected Person;Symptomatic Healthcare Professional Who Did Not Use PPE With Suspected Person	1	3	1	1	0	0	0	1	0	1	0	0	0	1	0	1	10	0	0	3	1	1
0	0	35	1	9	6	Pediatrics	10	1	10	5	0	0	0	0	2	2	1	2	1	1	4	0	1	2	1	Symptomatic Healthcare Professional Who Has Used PPE With Positive Subject;Symptomatic Healthcare Professional That Has Not Used PPE With Positive Subject;Symptomatic Healthcare Professional Who Has Used PPE With Suspected Person;Symptomatic Healthcare Professional Who Did Not Use PPE With Suspected Person	1	3	1	1	1	0	1	1	1	1	1	0	1	1	0	1	5	1	0	3	2	1
0	0	36	1	9	2	Anesthesiology	5	2	7	7	0	0	0	0	2	2	2	2	2	1	4	0	1	1	0	Symptomatic Healthcare Professional Who Did Not Use PPE With Suspected Person	1	3	0	1	1	1	1	1	1	1	1	1	1	1	1	0	0	1	0	3	3	1
0	0	30	1	8	4	Anesthesiology	3	2	10	10	0	0	0	0	0	0	0	2	2	1	3	1	0	0	0	Symptomatic Healthcare Professional Who Has Used PPE With Positive Subject;Symptomatic Healthcare Professional That Has Not Used PPE With Positive Subject;Symptomatic Healthcare Professional Who Has Used PPE With Suspected Person;Symptomatic Healthcare Professional Who Did Not Use PPE With Suspected Person	1	3	1	0	1	0	0	0	1	1	0	1	0	0	1	1	1	0	0	3	3	1
2	0	33	1	9	5	Anesthesiology	14	1	9	9	0	3	1	0	0	0	0	0	0	1	3	1	0	0	0	Symptomatic Healthcare Professional That Has Not Used PPE With Positive Subject;Symptomatic Healthcare Professional Who Did Not Use PPE With Suspected Person	1	3	1	1	0	1	1	1	1	1	0	1	1	1	1	0	0	0	1	3	3	0
0	0	50	1	9	6	General Surgery	25	0	8	7	0	0	0	0	0	0	0	0	0	1	3	0	0	0	0	Symptomatic Healthcare Professional Who Has Used PPE With Positive Subject;Symptomatic Healthcare Professional That Has Not Used PPE With Positive Subject;Symptomatic Healthcare Professional Who Has Used PPE With Suspected Person;Symptomatic Healthcare Professional Who Did Not Use PPE With Suspected Person	0	0	0	1	2	2	1	1	1	1	1	1	1	1	1	1	5	2	2	3	3	1
0	0	33	1	9	4	Pulmonology	3	1	8	8	0	0	0	0	0	0	0	1	1	1	3	1	1	1	1	Symptomatic Healthcare Professional That Has Not Used PPE With Positive Subject;Symptomatic Healthcare Professional Who Did Not Use PPE With Suspected Person	1	1	1	1	1	1	1	1	1	1	1	1	1	1	1	1	8	0	0	3	3	2
0	0	56	1	9	6	Anesthesiology	30	0	10	10	0	0	0	0	0	1	1	1	2	1	3	1	0	0	0	Symptomatic Healthcare Professional Who Did Not Use PPE With Suspected Person	1	3	0	1	1	1	1	0	1	1	1	1	1	1	1	0	0	2	2	3	3	1
0	0	30	1	9	4	Other	6	0	5	5	0	0	0	0	0	0	0	0	0	0	0	1	0	0	0	Symptomatic Healthcare Professional Who Has Used PPE With Suspected Person	0	0	0	0	0	0	0	0	0	0	0	0	0	0	0	1	2	0	0	2	2	1
0	3	40	1	9	6	Anesthesiology	12	2	6	7	0	0	0	0	1	1	1	2	0	1	4	3	0	0	0	Symptomatic Healthcare Professional Who Has Used PPE With Positive Subject	0	0	1	1	1	1	1	1	1	1	1	1	1	1	1	0	0	1	1	2	3	1
0	0	46	1	6	2	Family Medicine	20	2	6	6	0	0	0	0	2	1	0	0	0	0	0	1	0	0	0	Symptomatic Healthcare Professional That Has Not Used PPE With Positive Subject;Symptomatic Healthcare Professional Who Did Not Use PPE With Suspected Person	1	3	1	1	1	1	1	1	1	1	1	0	1	1	0	1	6	1	1	2	2	2
0	0	30	1	9	2	Anesthesiology	6	2	6	7	0	3	1	0	2	1	1	2	1	1	3	4	1	1	0	Symptomatic Healthcare Professional That Has Not Used PPE With Positive Subject	1	3	1	1	1	2	1	1	1	0	1	1	0	0	1	0	0	0	0	2	3	1
0	0	30	1	9	2	Anesthesiology	6	2	6	7	0	3	1	0	2	1	1	2	1	1	3	4	1	1	0	Symptomatic Healthcare Professional That Has Not Used PPE With Positive Subject	1	3	1	1	1	2	1	1	1	0	1	1	0	0	1	0	0	0	0	2	3	1
0	0	26	1	8	2	Pediatrics	1	0	10	3	0	0	0	0	2	2	2	2	0	1	2	1	1	1	0	Symptomatic Healthcare Professional Who Has Used PPE With Positive Subject;Symptomatic Healthcare Professional That Has Not Used PPE With Positive Subject;Symptomatic Healthcare Professional Who Has Used PPE With Suspected Person;Symptomatic Healthcare Professional Who Did Not Use PPE With Suspected Person	0	0	2	1	1	0	1	0	1	1	1	0	1	0	1	0	0	0	0	3	1	2
0	0	36	1	9	6	Anesthesiology	9	1	8	6	0	3	1	0	0	0	0	0	0	1	3	2	1	1	1	Symptomatic Healthcare Professional Who Has Used PPE With Positive Subject;Symptomatic Healthcare Professional That Has Not Used PPE With Positive Subject;Symptomatic Healthcare Professional Who Has Used PPE With Suspected Person;Symptomatic Healthcare Professional Who Did Not Use PPE With Suspected Person	1	1	2	1	1	1	1	1	1	1	1	1	1	1	1	1	1	1	0	3	2	2
0	0	31	1	8	2	General Surgery	8	0	10	8	0	0	0	0	0	0	0	0	2	1	2	5	1	1	0	Symptomatic Healthcare Professional Who Has Used PPE With Positive Subject;Symptomatic Healthcare Professional That Has Not Used PPE With Positive Subject;Symptomatic Healthcare Professional Who Has Used PPE With Suspected Person;Symptomatic Healthcare Professional Who Did Not Use PPE With Suspected Person	1	3	1	1	1	1	1	1	1	0	0	0	0	0	0	0	0	0	0	3	3	1
2	0	21	1	9	5	Anesthesiology	3	2	10	8	0	3	4	0	0	0	0	0	2	1	2	5	1	1	0	Symptomatic Healthcare Professional Who Has Used PPE With Positive Subject;Symptomatic Healthcare Professional That Has Not Used PPE With Positive Subject;Symptomatic Healthcare Professional Who Has Used PPE With Suspected Person;Symptomatic Healthcare Professional Who Did Not Use PPE With Suspected Person	1	3	1	1	1	1	1	1	1	0	0	0	0	0	0	1	6	0	0	3	3	1
0	0	40	1	8	2	Family Medicine	16	1	5	6	0	0	0	0	1	1	0	2	0	1	3	1	0	0	0	Symptomatic Healthcare Professional Who Has Used PPE With Suspected Person	1	3	2	1	1	1	1	1	1	1	1	1	1	1	1	1	6	1	1	2	2	1
0	0	28	1	9	4	Internal/General Medicine	3	1	10	10	0	0	0	0	0	0	1	0	2	1	3	1	0	0	0	Symptomatic Healthcare Professional That Has Not Used PPE With Positive Subject	0	0	0	1	1	1	1	1	1	0	0	0	0	0	1	1	1	0	0	3	3	0
0	0	28	1	9	4	Internal/General Medicine	3	1	8	5	0	0	0	0	2	0	0	0	0	0	0	1	1	1	0	Symptomatic Healthcare Professional Who Has Used PPE With Positive Subject;Symptomatic Healthcare Professional That Has Not Used PPE With Positive Subject;Symptomatic Healthcare Professional Who Has Used PPE With Suspected Person;Symptomatic Healthcare Professional Who Did Not Use PPE With Suspected Person	1	3	1	1	1	1	1	1	1	1	0	0	1	1	1	1	1	0	0	3	2	0
0	0	28	1	9	4	Internal/General Medicine	3	1	9	2	0	0	0	0	3	2	2	2	1	1	2	1	1	1	0	Symptomatic Healthcare Professional That Has Not Used PPE With Positive Subject;Symptomatic Healthcare Professional Who Has Used PPE With Suspected Person;Symptomatic Healthcare Professional Who Did Not Use PPE With Suspected Person	1	3	2	1	1	1	1	1	1	1	1	1	1	1	1	1	1	0	0	3	1	0
0	0	35	1	9	4	Public Health	8	0	8	6	0	0	0	0	1	0	0	0	0	1	3	1	1	2	1	Symptomatic Healthcare Professional Who Has Used PPE With Positive Subject	1	1	2	1	1	1	1	1	1	1	1	1	1	1	1	0	0	1	0	3	2	1
0	3	37	1	1	0	Public Health	10	0	5	5	0	2	1	0	0	2	1	2	0	0	0	1	0	0	0	Symptomatic Healthcare Professional Who Has Used PPE With Positive Subject;Symptomatic Healthcare Professional That Has Not Used PPE With Positive Subject	0	0	2	1	1	1	1	1	1	1	1	1	1	1	1	1	5	1	0	2	2	2
0	2	50	1	4	0	Epidemiology	5	2	5	5	0	3	1	0	0	2	1	2	0	0	0	1	0	0	0	Symptomatic Healthcare Professional Who Has Used PPE With Positive Subject;Symptomatic Healthcare Professional That Has Not Used PPE With Positive Subject	0	0	2	1	1	1	1	1	1	1	1	1	1	1	1	1	4	2	0	2	2	0
0	2	50	1	4	0	Epidemiology	5	2	5	5	0	3	1	0	0	2	1	2	0	0	0	1	0	0	0	Symptomatic Healthcare Professional Who Has Used PPE With Positive Subject;Symptomatic Healthcare Professional That Has Not Used PPE With Positive Subject	0	0	2	1	1	1	1	1	1	1	1	1	1	1	1	1	4	2	0	2	2	0
0	2	50	1	4	0	Epidemiology	5	2	6	3	0	3	1	0	2	1	1	2	0	1	3	0	0	0	0	Symptomatic Healthcare Professional That Has Not Used PPE With Positive Subject;Symptomatic Healthcare Professional Who Did Not Use PPE With Suspected Person	1	3	2	1	1	1	1	1	1	1	1	1	1	1	1	1	4	2	0	2	1	0
1	0	27	1	9	3	Emergency Medicine	1	0	6	7	0	0	0	0	2	2	2	2	2	0	0	2	0	0	0	Symptomatic Healthcare Professional Who Has Used PPE With Positive Subject	0	0	2	1	1	1	1	1	1	1	1	1	1	1	1	1	1	0	0	2	3	1
0	4	38	0	2	0	Epidemiology	16	2	8	8	0	3	1	0	1	1	0	2	1	1	3	1	0	0	0	Symptomatic Healthcare Professional Who Has Used PPE With Positive Subject	1	3	0	0	0	1	1	1	0	0	0	1	1	1	0	1	1	1	1	3	3	1
0	0	33	1	6	2	Primary Health Care	7	2	10	10	0	0	0	0	3	2	2	2	1	1	2	0	0	0	0	Symptomatic Healthcare Professional Who Did Not Use PPE With Suspected Person	0	0	1	1	1	1	1	1	1	1	1	1	1	1	1	0	0	0	0	3	3	0
1	0	30	1	9	3	Other	7	1	5	3	0	3	1	0	2	2	0	2	1	1	4	2	1	1	0	Symptomatic Healthcare Professional Who Has Used PPE With Suspected Person	1	3	1	1	1	1	1	1	1	1	1	1	1	1	1	0	0	0	0	2	1	1
1	0	30	1	9	3	Other	7	1	9	10	0	3	1	0	3	2	2	2	1	1	2	2	1	4	1	Symptomatic Healthcare Professional Who Did Not Use PPE With Suspected Person	1	3	1	1	1	1	1	1	1	0	1	1	0	1	1	0	0	0	0	3	3	1
1	0	37	1	8	3	Anesthesiology	9	1	8	9	0	0	0	0	2	2	2	2	1	1	1	2	0	0	0	Symptomatic Healthcare Professional Who Has Used PPE With Positive Subject;Symptomatic Healthcare Professional That Has Not Used PPE With Positive Subject;Symptomatic Healthcare Professional Who Has Used PPE With Suspected Person;Symptomatic Healthcare Professional Who Did Not Use PPE With Suspected Person	1	1	1	1	2	2	1	1	1	1	1	1	1	1	1	0	0	1	0	3	3	0
1	0	30	1	8	3	Pediatrics	5	0	8	8	0	0	0	0	1	2	2	2	1	0	0	3	1	1	0	Symptomatic Healthcare Professional That Has Not Used PPE With Positive Subject	0	0	1	0	0	1	0	1	1	0	0	0	0	0	0	0	0	0	0	3	3	1
1	0	30	0	9	3	Other	8	2	10	5	0	0	0	0	2	0	0	0	0	1	1	1	0	0	0	Symptomatic Healthcare Professional Who Has Used PPE With Positive Subject;Symptomatic Healthcare Professional That Has Not Used PPE With Positive Subject;Symptomatic Healthcare Professional Who Has Used PPE With Suspected Person;Symptomatic Healthcare Professional Who Did Not Use PPE With Suspected Person	1	3	1	1	1	1	1	1	1	1	0	0	1	1	0	1	1	0	0	3	2	0
1	0	26	1	8	3	Intensive Care Medicine	3	1	10	10	0	3	1	0	0	0	0	0	2	1	1	2	0	0	0	Symptomatic Healthcare Professional Who Did Not Use PPE With Suspected Person	0	0	1	1	2	2	1	1	1	0	0	0	0	0	0	1	1	0	0	3	3	1
1	0	30	1	9	3	Cardiology	8	1	8	5	0	0	0	0	2	1	1	1	1	1	4	4	0	0	0	Symptomatic Healthcare Professional That Has Not Used PPE With Positive Subject;Symptomatic Healthcare Professional Who Did Not Use PPE With Suspected Person	1	2	1	1	1	1	1	1	1	1	1	1	1	1	1	0	0	0	0	3	2	2
0	0	36	1	9	6	Neurosurgery	10	0	5	5	0	0	0	0	0	0	0	0	1	0	0	1	0	0	0	Symptomatic Healthcare Professional Who Has Used PPE With Positive Subject;Symptomatic Healthcare Professional That Has Not Used PPE With Positive Subject;Symptomatic Healthcare Professional Who Has Used PPE With Suspected Person;Symptomatic Healthcare Professional Who Did Not Use PPE With Suspected Person	0	0	2	1	0	1	0	1	1	1	0	1	0	1	1	0	0	1	0	2	2	1
1	0	35	1	8	3	Public Health	13	0	5	5	0	0	0	0	3	2	2	2	2	0	0	0	0	0	0	Symptomatic Healthcare Professional Who Has Used PPE With Positive Subject;Symptomatic Healthcare Professional That Has Not Used PPE With Positive Subject;Symptomatic Healthcare Professional Who Has Used PPE With Suspected Person;Symptomatic Healthcare Professional Who Did Not Use PPE With Suspected Person	0	0	1	0	1	0	0	1	0	0	1	0	0	1	0	0	0	1	1	2	2	1
1	0	28	1	8	3	Cardiology	3	1	5	6	0	0	0	0	0	1	1	1	1	0	0	0	0	0	0	Symptomatic Healthcare Professional Who Has Used PPE With Positive Subject	0	0	1	1	0	0	1	0	0	1	0	0	0	0	0	0	0	0	0	2	2	1
1	0	24	1	8	3	Other	1	1	7	4	0	0	0	0	1	1	1	1	0	0	0	1	1	1	1	Symptomatic Healthcare Professional That Has Not Used PPE With Positive Subject	0	0	0	1	0	0	0	1	1	0	0	0	0	1	0	1	1	0	0	3	2	2
1	0	29	1	8	3	Other	3	1	10	10	0	3	1	0	0	1	1	1	2	1	3	1	0	0	0	Symptomatic Healthcare Professional Who Did Not Use PPE With Suspected Person	1	3	1	1	1	1	1	1	1	1	1	1	1	1	1	0	0	0	0	3	3	2
1	0	29	1	8	3	Internal/General Medicine	3	1	2	2	0	3	3	0	2	2	2	2	2	0	0	0	0	0	0	Symptomatic Healthcare Professional That Has Not Used PPE With Positive Subject	1	1	2	1	1	1	1	1	1	1	1	1	1	1	1	1	3	0	0	1	1	1
1	0	29	1	8	3	Internal/General Medicine	3	1	10	10	0	3	3	0	3	0	0	0	1	1	1	2	0	0	0	Symptomatic Healthcare Professional Who Has Used PPE With Positive Subject	0	0	2	1	1	1	1	1	1	1	1	0	0	1	0	1	3	0	0	3	3	1
1	5	30	0	9	3	Pediatrics	13	0	7	3	0	0	0	0	0	0	0	0	0	1	3	1	0	0	0	Symptomatic Healthcare Professional Who Did Not Use PPE With Suspected Person	0	0	0	1	1	1	1	1	1	0	0	0	0	0	0	1	1	0	1	3	1	2
1	5	32	0	8	3	Other	12	1	10	10	0	2	3	0	2	0	0	1	0	0	0	1	0	0	0	Symptomatic Healthcare Professional Who Has Used PPE With Positive Subject;Symptomatic Healthcare Professional That Has Not Used PPE With Positive Subject;Symptomatic Healthcare Professional Who Has Used PPE With Suspected Person;Symptomatic Healthcare Professional Who Did Not Use PPE With Suspected Person	1	4	1	1	1	1	1	1	1	1	1	1	1	1	1	1	1	0	1	3	3	2
1	0	27	1	9	3	Other	3	1	8	3	0	0	0	0	1	1	1	1	1	1	1	1	1	1	0	Symptomatic Healthcare Professional Who Has Used PPE With Positive Subject;Symptomatic Healthcare Professional That Has Not Used PPE With Positive Subject;Symptomatic Healthcare Professional Who Has Used PPE With Suspected Person;Symptomatic Healthcare Professional Who Did Not Use PPE With Suspected Person	1	3	1	1	1	0	0	1	0	1	0	0	0	0	0	0	0	0	0	3	1	0
1	0	27	1	9	3	Other	3	1	9	3	0	0	0	0	1	1	1	2	1	1	3	0	1	2	0	Symptomatic Healthcare Professional That Has Not Used PPE With Positive Subject	1	3	2	1	0	1	1	1	1	1	0	1	1	1	0	0	0	0	0	3	1	0
1	0	32	1	9	3	Pediatrics	8	2	8	3	0	0	0	0	1	0	0	0	2	0	0	1	0	0	0	Symptomatic Healthcare Professional That Has Not Used PPE With Positive Subject	1	3	1	1	1	1	1	1	0	0	0	0	0	0	0	0	0	0	0	3	1	0
1	0	27	1	1	3	Emergency Medicine	4	1	9	5	0	3	2	0	1	0	0	0	0	1	#NULL!	1	0	0	0	Symptomatic Healthcare Professional Who Has Used PPE With Positive Subject;Symptomatic Healthcare Professional That Has Not Used PPE With Positive Subject;Symptomatic Healthcare Professional Who Has Used PPE With Suspected Person;Symptomatic Healthcare Professional Who Did Not Use PPE With Suspected Person	1	3	1	1	0	1	1	1	0	0	0	1	1	1	0	1	6	0	0	3	2	1
1	0	29	1	9	3	Cardiology	5	1	7	3	0	0	0	0	0	0	0	0	0	1	2	0	0	0	0	Symptomatic Healthcare Professional Who Has Used PPE With Positive Subject	0	0	2	0	1	0	1	1	1	0	1	0	0	1	1	0	0	0	0	3	1	0
0	0	28	1	9	4	Family Medicine	3	1	6	6	0	2	1	0	2	2	2	2	2	0	0	0	1	1	0	Symptomatic Healthcare Professional Who Has Used PPE With Positive Subject	0	0	2	1	1	1	1	1	1	1	0	1	1	1	1	1	2	0	0	2	2	0
1	0	27	1	8	3	Intensive Care Medicine	2	1	8	7	0	0	0	0	3	2	1	2	0	1	3	1	0	0	0	Symptomatic Healthcare Professional Who Has Used PPE With Positive Subject;Symptomatic Healthcare Professional That Has Not Used PPE With Positive Subject;Symptomatic Healthcare Professional Who Has Used PPE With Suspected Person;Symptomatic Healthcare Professional Who Did Not Use PPE With Suspected Person	1	3	2	1	1	1	1	1	1	1	1	1	1	1	1	0	0	0	0	3	3	2
0	0	25	1	6	1	Neurosurgery	1	0	0	1	0	0	0	0	0	2	0	2	0	1	3	0	0	0	0	Symptomatic Healthcare Professional Who Has Used PPE With Positive Subject;Symptomatic Healthcare Professional That Has Not Used PPE With Positive Subject;Symptomatic Healthcare Professional Who Has Used PPE With Suspected Person;Symptomatic Healthcare Professional Who Did Not Use PPE With Suspected Person	0	0	0	0	0	0	0	0	0	0	0	0	0	0	0	1	1	0	0	0	1	2
1	0	29	1	8	3	Other	5	1	0	1	0	0	0	0	0	2	0	2	0	1	3	0	0	0	0	Symptomatic Healthcare Professional Who Has Used PPE With Positive Subject;Symptomatic Healthcare Professional That Has Not Used PPE With Positive Subject;Symptomatic Healthcare Professional Who Has Used PPE With Suspected Person;Symptomatic Healthcare Professional Who Did Not Use PPE With Suspected Person	0	0	0	0	0	0	0	0	0	0	0	0	0	0	0	0	0	0	0	0	1	1
1	0	29	1	9	3	Cardiology	4	1	10	7	0	3	1	0	0	0	1	0	0	1	4	1	0	0	0	Symptomatic Healthcare Professional Who Has Used PPE With Positive Subject	1	3	2	0	0	0	1	1	1	0	0	1	0	1	1	0	0	0	0	3	3	1
0	3	30	1	1	0	Public Health	2	0	10	10	0	2	1	0	0	0	0	0	0	1	4	0	0	0	0	Symptomatic Healthcare Professional Who Has Used PPE With Positive Subject;Symptomatic Healthcare Professional That Has Not Used PPE With Positive Subject;Symptomatic Healthcare Professional Who Has Used PPE With Suspected Person;Symptomatic Healthcare Professional Who Did Not Use PPE With Suspected Person	0	0	2	1	0	0	0	1	0	1	0	0	0	1	0	0	0	0	0	3	3	1
1	0	29	1	9	3	Cardiology	5	1	8	7	0	3	1	0	1	1	1	1	1	1	1	1	1	1	1	Symptomatic Healthcare Professional Who Has Used PPE With Positive Subject	1	3	1	1	1	1	1	1	1	1	1	1	1	1	1	0	0	0	0	3	3	1
1	0	24	1	8	3	Intensive Care Medicine	8	1	5	5	0	3	3	0	1	1	1	1	1	0	0	1	0	0	0	Symptomatic Healthcare Professional Who Did Not Use PPE With Suspected Person	0	0	2	1	2	2	1	1	1	0	0	0	0	0	0	0	0	0	0	2	2	1
0	0	32	1	8	2	General Surgery	7	1	5	3	0	1	1	0	0	0	1	2	0	1	4	0	0	0	0	Symptomatic Healthcare Professional That Has Not Used PPE With Positive Subject	0	0	2	0	0	1	0	1	0	0	0	0	0	0	0	1	1	0	0	2	1	1
1	0	30	1	9	3	Other	3	1	6	8	0	0	0	0	2	0	0	0	0	1	3	0	0	0	0	Symptomatic Healthcare Professional Who Has Used PPE With Positive Subject	0	0	2	1	1	1	1	1	1	0	0	1	0	1	0	0	0	0	0	2	3	0
1	0	27	0	8	3	Other	4	1	6	5	0	3	3	0	0	0	0	0	0	0	0	1	0	0	0	Symptomatic Healthcare Professional That Has Not Used PPE With Positive Subject	0	0	1	1	1	1	0	1	1	0	0	1	0	1	1	1	5	0	0	2	2	0
1	0	27	1	9	3	Other	4	1	7	9	0	0	0	0	1	0	2	2	1	1	1	0	0	0	0	Symptomatic Healthcare Professional Who Has Used PPE With Positive Subject;Symptomatic Healthcare Professional That Has Not Used PPE With Positive Subject;Symptomatic Healthcare Professional Who Has Used PPE With Suspected Person;Symptomatic Healthcare Professional Who Did Not Use PPE With Suspected Person	1	3	2	1	1	1	1	1	1	1	1	1	1	1	1	0	0	0	0	3	3	1
1	0	29	1	9	3	Pediatrics	9	1	7	9	0	0	0	0	1	0	2	2	1	1	1	0	0	0	0	Symptomatic Healthcare Professional Who Has Used PPE With Positive Subject;Symptomatic Healthcare Professional That Has Not Used PPE With Positive Subject;Symptomatic Healthcare Professional Who Has Used PPE With Suspected Person;Symptomatic Healthcare Professional Who Did Not Use PPE With Suspected Person	1	3	2	1	1	1	1	1	1	1	1	1	1	1	1	1	6	0	0	3	3	1
1	0	29	1	6	3	Primary Health Care	5	0	7	9	0	0	0	0	1	0	2	2	1	1	1	0	0	0	0	Symptomatic Healthcare Professional Who Has Used PPE With Positive Subject;Symptomatic Healthcare Professional That Has Not Used PPE With Positive Subject;Symptomatic Healthcare Professional Who Has Used PPE With Suspected Person;Symptomatic Healthcare Professional Who Did Not Use PPE With Suspected Person	1	3	2	1	1	1	1	1	1	1	1	1	1	1	1	0	0	0	0	3	3	2
1	0	33	0	8	3	Other	8	1	9	9	0	3	1	0	1	0	2	2	2	1	1	4	0	0	0	Symptomatic Healthcare Professional Who Has Used PPE With Positive Subject;Symptomatic Healthcare Professional That Has Not Used PPE With Positive Subject;Symptomatic Healthcare Professional Who Has Used PPE With Suspected Person;Symptomatic Healthcare Professional Who Did Not Use PPE With Suspected Person	1	3	2	1	1	1	1	1	1	1	1	1	1	1	1	0	0	0	0	3	3	0
1	0	29	1	8	3	Psychiatry	7	1	8	8	0	0	0	0	2	1	1	2	2	0	0	0	1	1	1	Symptomatic Healthcare Professional That Has Not Used PPE With Positive Subject;Symptomatic Healthcare Professional Who Did Not Use PPE With Suspected Person	1	3	1	1	1	1	1	1	1	1	1	1	1	1	1	1	10	0	0	3	3	1
1	0	28	1	8	3	Other	2	2	10	5	0	2	1	0	3	2	2	2	1	1	4	3	0	0	0	Symptomatic Healthcare Professional That Has Not Used PPE With Positive Subject	1	2	1	1	1	1	1	1	1	1	1	1	1	1	1	0	0	0	0	3	2	1
1	0	26	1	9	3	Pediatrics	9	0	6	8	0	0	0	0	1	2	2	2	0	1	3	0	0	0	0	Symptomatic Healthcare Professional Who Has Used PPE With Positive Subject;Symptomatic Healthcare Professional That Has Not Used PPE With Positive Subject;Symptomatic Healthcare Professional Who Has Used PPE With Suspected Person;Symptomatic Healthcare Professional Who Did Not Use PPE With Suspected Person	1	3	2	1	1	1	1	1	1	1	1	1	1	1	1	1	1	0	0	2	3	1
1	0	26	1	8	3	Intensive Care Medicine	5	2	9	5	0	0	0	0	3	2	1	0	1	1	4	1	1	1	0	Symptomatic Healthcare Professional That Has Not Used PPE With Positive Subject;Symptomatic Healthcare Professional Who Did Not Use PPE With Suspected Person	1	3	0	1	0	1	0	1	1	1	0	0	0	1	1	0	0	0	0	3	2	0
1	0	33	1	8	3	Emergency Medicine	3	0	8	6	0	0	0	0	2	2	2	2	1	0	0	0	1	2	0	Symptomatic Healthcare Professional Who Has Used PPE With Positive Subject	1	4	1	1	2	1	1	1	1	1	1	1	1	1	1	0	0	0	0	3	2	1
1	5	25	0	8	3	Gynecology -OBGYN	4	0	10	10	0	0	0	0	1	1	1	1	0	1	2	1	0	0	0	Symptomatic Healthcare Professional That Has Not Used PPE With Positive Subject	0	0	1	1	1	1	1	1	1	1	1	1	1	1	1	0	0	0	0	3	3	0
0	0	34	1	8	2	Dermatology	8	2	10	6	0	3	1	0	2	2	1	2	1	1	3	1	0	0	0	Symptomatic Healthcare Professional Who Has Used PPE With Positive Subject;Symptomatic Healthcare Professional That Has Not Used PPE With Positive Subject;Symptomatic Healthcare Professional Who Has Used PPE With Suspected Person;Symptomatic Healthcare Professional Who Did Not Use PPE With Suspected Person	0	0	1	1	1	1	1	1	1	1	1	1	1	1	0	0	0	0	0	3	2	1
1	0	32	1	9	3	Intensive Care Medicine	8	2	4	4	0	0	0	0	2	2	1	2	1	1	4	2	0	0	0	Symptomatic Healthcare Professional Who Has Used PPE With Positive Subject;Symptomatic Healthcare Professional That Has Not Used PPE With Positive Subject;Symptomatic Healthcare Professional Who Has Used PPE With Suspected Person;Symptomatic Healthcare Professional Who Did Not Use PPE With Suspected Person	0	0	2	1	0	1	1	1	1	1	0	1	0	1	1	0	0	0	0	2	2	2
1	0	30	1	9	3	Pulmonology	4	1	7	5	0	0	0	0	0	0	0	0	0	1	#NULL!	1	0	0	0	Symptomatic Healthcare Professional Who Has Used PPE With Positive Subject;Symptomatic Healthcare Professional That Has Not Used PPE With Positive Subject;Symptomatic Healthcare Professional Who Has Used PPE With Suspected Person;Symptomatic Healthcare Professional Who Did Not Use PPE With Suspected Person	0	0	1	1	1	1	1	1	1	1	1	1	1	1	1	0	0	0	0	3	2	1
1	0	25	1	9	3	Other	2	1	10	5	0	0	0	0	2	0	0	0	1	0	0	1	0	0	0	Symptomatic Healthcare Professional Who Has Used PPE With Positive Subject;Symptomatic Healthcare Professional That Has Not Used PPE With Positive Subject;Symptomatic Healthcare Professional Who Has Used PPE With Suspected Person;Symptomatic Healthcare Professional Who Did Not Use PPE With Suspected Person	0	0	0	1	0	1	0	0	0	0	0	0	0	1	1	0	0	0	0	3	2	1
1	0	30	0	9	3	Cardiology	6	0	10	8	0	0	0	0	2	1	0	1	0	0	0	4	0	0	0	Symptomatic Healthcare Professional Who Has Used PPE With Positive Subject	1	3	1	0	0	0	0	1	0	0	0	0	1	0	1	1	10	0	0	3	3	1
1	0	30	1	9	3	Other	7	1	2	2	0	1	1	0	0	1	1	1	0	0	0	5	0	0	0	Symptomatic Healthcare Professional Who Has Used PPE With Positive Subject;Symptomatic Healthcare Professional That Has Not Used PPE With Positive Subject;Symptomatic Healthcare Professional Who Has Used PPE With Suspected Person;Symptomatic Healthcare Professional Who Did Not Use PPE With Suspected Person	0	0	2	0	0	0	0	0	0	0	0	0	0	0	0	0	0	0	0	1	1	1
1	0	35	0	8	3	Internal/General Medicine	14	0	10	9	0	0	0	0	1	2	2	2	2	0	0	3	0	0	0	Symptomatic Healthcare Professional Who Did Not Use PPE With Suspected Person	0	0	2	1	1	1	1	1	1	1	1	1	1	1	1	1	5	1	1	3	3	2
1	0	30	1	8	3	Intensive Care Medicine	5	0	10	5	0	0	0	0	3	1	2	2	1	1	1	2	0	0	0	Symptomatic Healthcare Professional Who Has Used PPE With Positive Subject	1	3	2	1	1	1	1	1	1	1	0	1	1	1	0	0	0	0	0	3	2	1
1	0	28	0	4	3	Pediatrics	3	0	5	3	0	3	4	0	2	0	1	2	1	1	1	0	0	0	0	Symptomatic Healthcare Professional That Has Not Used PPE With Positive Subject	1	2	2	1	1	1	1	1	1	1	1	1	0	1	1	0	0	0	0	2	1	0
0	0	47	1	9	6	General Surgery	14	0	8	7	0	0	0	0	2	2	0	2	1	1	3	1	0	0	0	Symptomatic Healthcare Professional Who Did Not Use PPE With Suspected Person	1	3	1	1	1	1	1	1	1	1	1	1	1	1	1	1	1	1	1	3	3	1
1	0	34	0	9	6	General Surgery	15	0	6	6	0	0	0	0	1	0	0	0	1	1	4	0	1	1	1	Symptomatic Healthcare Professional Who Has Used PPE With Positive Subject;Symptomatic Healthcare Professional That Has Not Used PPE With Positive Subject;Symptomatic Healthcare Professional Who Has Used PPE With Suspected Person;Symptomatic Healthcare Professional Who Did Not Use PPE With Suspected Person	1	4	2	1	1	1	1	1	0	1	1	0	0	0	0	1	1	0	1	2	2	1
1	0	28	0	9	6	General Surgery	16	0	10	10	0	0	0	0	3	2	2	2	2	1	3	2	1	1	1	Symptomatic Healthcare Professional That Has Not Used PPE With Positive Subject;Symptomatic Healthcare Professional Who Did Not Use PPE With Suspected Person	1	3	1	1	1	1	1	1	1	1	1	1	1	1	1	1	1	0	1	3	3	1
0	4	40	0	9	6	Radiology	15	1	8	5	0	2	1	0	1	0	0	1	0	0	0	1	0	0	0	Symptomatic Healthcare Professional That Has Not Used PPE With Positive Subject;Symptomatic Healthcare Professional Who Has Used PPE With Suspected Person;Symptomatic Healthcare Professional Who Did Not Use PPE With Suspected Person	1	3	1	1	2	1	1	1	1	1	1	1	1	1	1	0	0	1	1	3	2	0
2	0	27	1	6	5	Primary Health Care	3	1	5	10	0	0	0	0	2	2	1	2	0	1	2	0	1	1	0	Symptomatic Healthcare Professional Who Has Used PPE With Positive Subject;Symptomatic Healthcare Professional That Has Not Used PPE With Positive Subject;Symptomatic Healthcare Professional Who Has Used PPE With Suspected Person;Symptomatic Healthcare Professional Who Did Not Use PPE With Suspected Person	1	1	1	1	1	1	1	1	1	1	1	1	1	1	1	1	1	0	0	2	3	1
1	0	30	1	9	3	Pediatrics	6	1	10	9	0	3	2	0	1	0	1	2	2	1	2	4	1	4	1	Symptomatic Healthcare Professional Who Did Not Use PPE With Suspected Person	1	1	1	1	1	1	1	1	1	1	1	1	1	1	1	0	0	0	0	3	3	2
0	0	29	1	9	4	Other	6	2	10	9	0	0	0	0	1	0	1	2	2	1	2	4	1	4	1	Symptomatic Healthcare Professional Who Did Not Use PPE With Suspected Person	1	1	1	1	1	1	1	1	1	1	1	1	1	1	1	1	6	0	0	3	3	1
1	0	30	1	9	3	Other	8	2	7	8	0	0	0	0	2	2	2	2	0	0	0	2	0	0	0	Symptomatic Healthcare Professional Who Has Used PPE With Positive Subject	0	0	2	1	1	1	1	1	1	0	0	0	0	0	0	1	2	0	0	3	3	0
0	0	28	1	9	4	General Surgery	4	0	9	8	0	0	0	0	0	0	0	0	0	0	0	2	0	0	0	Symptomatic Healthcare Professional That Has Not Used PPE With Positive Subject;Symptomatic Healthcare Professional Who Did Not Use PPE With Suspected Person	0	0	2	1	1	1	1	1	1	0	0	0	0	0	0	1	6	0	0	3	3	1
1	0	33	1	9	3	Cardiology	13	1	5	3	0	0	0	0	2	2	0	2	0	0	0	1	0	0	0	Symptomatic Healthcare Professional Who Has Used PPE With Positive Subject	0	0	1	1	1	1	1	1	1	1	1	1	1	1	1	1	10	0	1	2	1	2
0	0	36	1	8	6	Internal/General Medicine	11	1	10	5	0	0	0	0	2	2	2	2	1	1	3	4	0	0	0	Symptomatic Healthcare Professional Who Has Used PPE With Positive Subject;Symptomatic Healthcare Professional That Has Not Used PPE With Positive Subject;Symptomatic Healthcare Professional Who Has Used PPE With Suspected Person;Symptomatic Healthcare Professional Who Did Not Use PPE With Suspected Person	0	0	2	1	1	1	0	1	1	0	1	1	1	1	1	1	1	1	0	3	2	2
1	1	41	1	9	3	Other	22	1	8	8	0	0	0	0	0	0	0	0	0	1	3	1	0	0	0	Symptomatic Healthcare Professional Who Has Used PPE With Positive Subject;Symptomatic Healthcare Professional Who Has Used PPE With Suspected Person	1	2	2	1	1	1	1	0	1	1	1	1	1	1	1	1	10	1	1	3	3	1
1	0	28	1	9	3	Emergency Medicine	6	1	8	8	0	0	0	0	0	0	0	0	0	1	3	1	0	0	0	Symptomatic Healthcare Professional Who Has Used PPE With Positive Subject;Symptomatic Healthcare Professional Who Has Used PPE With Suspected Person	1	2	2	1	1	1	1	0	1	1	1	1	1	1	1	0	0	0	0	3	3	2
0	1	29	0	9	4	Anesthesiology	5	2	8	8	0	0	0	0	0	0	0	0	0	1	3	1	0	0	0	Symptomatic Healthcare Professional Who Has Used PPE With Positive Subject;Symptomatic Healthcare Professional Who Has Used PPE With Suspected Person	1	2	2	1	1	1	1	0	1	1	1	1	1	1	1	1	6	0	0	3	3	2
1	0	31	1	9	3	Other	7	1	8	1	0	0	0	0	1	0	0	0	0	1	2	3	0	0	0	Symptomatic Healthcare Professional Who Has Used PPE With Positive Subject;Symptomatic Healthcare Professional That Has Not Used PPE With Positive Subject;Symptomatic Healthcare Professional Who Has Used PPE With Suspected Person;Symptomatic Healthcare Professional Who Did Not Use PPE With Suspected Person	0	0	1	1	0	1	1	1	1	1	0	1	1	1	1	1	1	0	0	3	1	1
0	1	38	1	9	6	Pathology/Microbiology	12	2	6	7	0	0	0	0	2	1	1	1	2	0	0	4	0	0	0	Symptomatic Healthcare Professional Who Has Used PPE With Positive Subject	0	0	1	1	1	1	1	1	1	1	0	1	1	1	1	1	2	1	1	2	3	0
0	1	31	0	9	6	Radiology	1	0	7	3	0	0	0	0	2	2	0	1	0	1	3	1	0	0	0	Symptomatic Healthcare Professional That Has Not Used PPE With Positive Subject;Symptomatic Healthcare Professional Who Has Used PPE With Suspected Person;Symptomatic Healthcare Professional Who Did Not Use PPE With Suspected Person	1	1	2	1	1	1	1	1	1	1	1	1	1	1	1	1	6	0	0	3	1	1
0	0	28	1	9	4	Other	4	2	10	4	0	3	1	0	2	0	0	0	0	0	0	1	0	0	0	Symptomatic Healthcare Professional Who Has Used PPE With Positive Subject;Symptomatic Healthcare Professional That Has Not Used PPE With Positive Subject;Symptomatic Healthcare Professional Who Has Used PPE With Suspected Person;Symptomatic Healthcare Professional Who Did Not Use PPE With Suspected Person	1	1	2	1	0	0	1	1	1	1	0	0	1	1	0	1	6	0	0	3	2	2
0	5	42	1	1	6	Pathology/Microbiology	16	2	1	2	0	2	3	0	2	0	1	1	2	1	5	0	0	0	0	Symptomatic Healthcare Professional Who Has Used PPE With Suspected Person	0	0	0	0	0	1	0	0	0	0	0	0	0	0	0	1	6	1	1	1	1	0
0	1	32	0	9	6	Gynecology -OBGYN	6	0	10	0	0	0	0	0	0	0	0	0	2	1	1	0	1	1	0	Symptomatic Healthcare Professional Who Has Used PPE With Positive Subject;Symptomatic Healthcare Professional That Has Not Used PPE With Positive Subject;Symptomatic Healthcare Professional Who Has Used PPE With Suspected Person;Symptomatic Healthcare Professional Who Did Not Use PPE With Suspected Person	0	0	2	1	1	1	1	1	1	0	0	0	0	0	0	1	2	0	0	3	0	2
0	0	35	1	1	0	Public Health	9	1	8	9	0	3	2	0	3	2	2	2	2	1	3	1	0	0	0	Symptomatic Healthcare Professional Who Has Used PPE With Positive Subject	0	0	0	1	2	2	1	1	1	1	1	1	1	1	1	0	0	1	0	3	3	1
0	0	32	1	9	2	Dentistry	6	0	10	3	0	0	0	0	3	2	2	2	2	1	4	1	0	0	0	Symptomatic Healthcare Professional Who Has Used PPE With Positive Subject	1	3	2	1	1	1	1	1	1	1	1	1	1	1	1	1	6	0	0	3	1	2
1	0	35	1	9	3	Intensive Care Medicine	8	2	10	6	0	0	0	0	1	2	2	2	0	1	3	0	0	0	0	Symptomatic Healthcare Professional Who Has Used PPE With Positive Subject	1	3	1	1	1	1	1	1	1	1	1	1	1	1	1	1	2	1	0	3	2	0
0	1	42	0	9	6	Pathology/Microbiology	11	0	8	7	0	0	0	0	3	2	2	2	2	0	0	0	0	0	0	Symptomatic Healthcare Professional Who Did Not Use PPE With Suspected Person	0	0	2	1	1	1	1	1	1	1	1	1	1	1	1	1	1	1	0	3	3	1
0	3	43	1	1	0	Public Health	20	2	10	8	0	1	1	0	3	1	1	1	0	1	5	1	0	0	0	Symptomatic Healthcare Professional Who Has Used PPE With Positive Subject	1	3	2	1	1	1	1	1	1	1	1	1	1	1	1	0	0	1	1	3	3	1
1	0	26	0	8	3	Cardiology	2	0	10	8	0	3	1	0	0	1	1	1	1	0	0	0	1	2	1	Symptomatic Healthcare Professional That Has Not Used PPE With Positive Subject;Symptomatic Healthcare Professional Who Did Not Use PPE With Suspected Person	1	3	1	1	1	1	1	1	1	1	1	1	1	1	1	0	0	0	0	3	3	1
0	0	40	1	9	6	General Surgery	15	0	9	6	0	0	0	0	2	2	0	2	1	1	3	1	1	1	0	Symptomatic Healthcare Professional That Has Not Used PPE With Positive Subject	1	3	1	1	1	1	1	1	1	1	1	1	1	1	1	0	0	1	1	3	2	0
1	0	28	0	9	3	Intensive Care Medicine	5	0	2	5	0	0	0	0	0	1	1	1	0	0	0	1	0	0	0	Symptomatic Healthcare Professional Who Has Used PPE With Positive Subject	1	3	1	1	1	1	1	1	1	0	0	1	1	0	0	0	0	0	0	1	2	2
0	1	39	0	9	6	Gynecology -OBGYN	16	0	6	3	0	0	0	0	1	1	0	2	2	1	3	1	0	0	0	Symptomatic Healthcare Professional Who Has Used PPE With Positive Subject;Symptomatic Healthcare Professional That Has Not Used PPE With Positive Subject;Symptomatic Healthcare Professional Who Has Used PPE With Suspected Person;Symptomatic Healthcare Professional Who Did Not Use PPE With Suspected Person	0	0	1	1	1	1	1	1	1	1	1	1	1	1	1	1	1	1	1	2	1	1
2	0	42	1	1	5	Primary Health Care	17	0	10	10	0	3	1	0	1	1	1	1	2	0	0	4	0	0	0	Symptomatic Healthcare Professional Who Has Used PPE With Positive Subject	0	0	1	1	0	1	1	1	1	1	1	1	1	1	1	1	1	1	1	3	3	0
0	1	32	1	9	6	Pediatrics	9	2	5	5	0	3	1	0	3	2	2	2	1	1	4	0	0	0	0	Symptomatic Healthcare Professional Who Has Used PPE With Positive Subject;Symptomatic Healthcare Professional That Has Not Used PPE With Positive Subject;Symptomatic Healthcare Professional Who Has Used PPE With Suspected Person;Symptomatic Healthcare Professional Who Did Not Use PPE With Suspected Person	1	3	1	1	1	1	1	1	1	1	1	1	1	1	1	0	0	0	0	2	2	1
0	0	32	1	8	2	Gastroenterology	8	2	7	5	0	0	0	0	3	2	2	2	0	1	4	0	0	0	0	Symptomatic Healthcare Professional Who Did Not Use PPE With Suspected Person	0	0	1	1	0	0	0	1	0	1	0	0	0	1	0	1	6	0	0	3	2	0
2	0	26	1	6	5	Primary Health Care	6	2	8	9	0	0	0	0	1	1	1	0	0	1	1	0	0	0	0	Symptomatic Healthcare Professional That Has Not Used PPE With Positive Subject;Symptomatic Healthcare Professional Who Has Used PPE With Suspected Person;Symptomatic Healthcare Professional Who Did Not Use PPE With Suspected Person	1	3	1	1	1	1	1	1	1	1	1	1	1	1	1	0	0	0	0	3	3	1
2	0	25	1	8	5	Pathology/Microbiology	3	2	8	5	0	3	1	0	2	1	0	2	1	1	2	1	1	1	0	Symptomatic Healthcare Professional Who Did Not Use PPE With Suspected Person	0	0	1	0	1	1	1	1	1	1	1	1	0	1	0	0	0	0	0	3	2	1
2	0	25	1	8	5	Pathology/Microbiology	3	2	9	7	0	3	1	0	2	2	2	2	0	1	4	1	0	0	0	Symptomatic Healthcare Professional Who Has Used PPE With Positive Subject;Symptomatic Healthcare Professional That Has Not Used PPE With Positive Subject;Symptomatic Healthcare Professional Who Has Used PPE With Suspected Person;Symptomatic Healthcare Professional Who Did Not Use PPE With Suspected Person	1	3	1	1	0	0	1	1	1	1	0	0	1	1	1	0	0	0	0	3	3	1
2	0	35	1	6	5	Primary Health Care	23	0	10	3	0	2	1	0	2	2	2	2	1	1	3	1	0	0	0	Symptomatic Healthcare Professional Who Has Used PPE With Positive Subject;Symptomatic Healthcare Professional That Has Not Used PPE With Positive Subject;Symptomatic Healthcare Professional Who Has Used PPE With Suspected Person;Symptomatic Healthcare Professional Who Did Not Use PPE With Suspected Person	1	1	2	1	1	1	1	1	1	1	0	1	1	1	1	1	1	1	2	3	1	2
1	0	35	1	9	3	Intensive Care Medicine	18	1	5	7	0	0	0	0	0	0	1	0	0	0	0	2	0	0	0	Symptomatic Healthcare Professional Who Has Used PPE With Positive Subject	1	3	2	1	1	1	1	1	1	0	0	0	0	0	0	0	0	1	1	2	3	1
2	0	25	1	0	5	General Surgery	2	2	10	10	0	3	1	0	0	0	0	0	1	1	3	1	0	0	0	Symptomatic Healthcare Professional That Has Not Used PPE With Positive Subject;Symptomatic Healthcare Professional Who Has Used PPE With Suspected Person	1	3	1	1	0	1	1	1	1	1	0	1	1	1	1	1	5	0	0	3	3	2
1	0	26	1	9	3	Other	1	1	8	7	0	0	0	0	3	2	1	1	1	1	3	1	0	0	0	Symptomatic Healthcare Professional That Has Not Used PPE With Positive Subject;Symptomatic Healthcare Professional Who Did Not Use PPE With Suspected Person	1	3	2	1	1	1	1	1	1	1	1	1	1	1	1	1	8	0	0	3	3	1
1	0	29	1	9	3	Emergency Medicine	5	1	7	3	0	3	3	0	1	1	1	1	0	0	0	3	1	1	0	Symptomatic Healthcare Professional Who Has Used PPE With Positive Subject;Symptomatic Healthcare Professional That Has Not Used PPE With Positive Subject;Symptomatic Healthcare Professional Who Has Used PPE With Suspected Person;Symptomatic Healthcare Professional Who Did Not Use PPE With Suspected Person	1	1	1	1	1	1	1	1	1	1	1	1	1	1	1	0	0	0	0	3	1	1
1	0	27	1	9	3	Cardiology	4	2	6	6	0	0	0	0	2	1	1	1	0	1	3	0	0	0	0	Symptomatic Healthcare Professional Who Has Used PPE With Positive Subject;Symptomatic Healthcare Professional That Has Not Used PPE With Positive Subject;Symptomatic Healthcare Professional Who Has Used PPE With Suspected Person;Symptomatic Healthcare Professional Who Did Not Use PPE With Suspected Person	1	3	0	1	1	1	1	1	1	1	1	1	1	1	1	0	0	0	0	2	2	0
1	0	27	1	9	3	Cardiology	4	2	8	4	0	0	0	0	0	1	1	1	1	1	4	4	0	0	0	Symptomatic Healthcare Professional Who Has Used PPE With Positive Subject;Symptomatic Healthcare Professional That Has Not Used PPE With Positive Subject;Symptomatic Healthcare Professional Who Has Used PPE With Suspected Person;Symptomatic Healthcare Professional Who Did Not Use PPE With Suspected Person	0	0	0	1	0	0	0	1	0	1	0	0	0	1	0	0	0	0	0	3	2	0
1	0	30	1	8	3	Emergency Medicine	4	2	8	8	0	3	1	0	2	2	0	1	1	1	3	4	1	1	1	Symptomatic Healthcare Professional That Has Not Used PPE With Positive Subject	1	1	1	1	1	1	1	1	1	1	1	1	1	1	1	1	3	0	0	3	3	0
1	0	26	1	9	3	Intensive Care Medicine	1	0	9	5	0	0	0	0	1	0	0	0	0	1	4	1	0	0	0	Symptomatic Healthcare Professional That Has Not Used PPE With Positive Subject	1	3	1	1	2	1	1	1	1	1	1	1	1	1	1	0	0	0	0	3	2	0
1	0	46	0	10	3	Other	25	0	7	2	0	0	0	0	0	1	1	1	1	1	1	1	0	0	0	Symptomatic Healthcare Professional Who Has Used PPE With Positive Subject	1	3	1	1	2	2	1	1	1	1	1	1	1	1	1	1	1	1	2	3	1	0
1	0	30	1	8	3	Cardiology	4	0	7	2	0	0	0	0	0	1	1	1	1	1	1	1	0	0	0	Symptomatic Healthcare Professional Who Has Used PPE With Positive Subject	1	3	1	1	2	2	1	1	1	1	1	1	1	1	1	0	0	0	0	3	1	0
2	0	40	1	3	5	Pathology/Microbiology	20	0	7	2	0	0	0	0	0	1	1	1	1	1	1	1	0	0	0	Symptomatic Healthcare Professional Who Has Used PPE With Positive Subject	1	3	1	1	2	2	1	1	1	1	1	1	1	1	1	0	0	1	1	3	1	1
1	0	33	1	9	3	Intensive Care Medicine	3	0	6	4	0	0	0	0	2	2	2	2	0	1	4	1	0	0	0	Symptomatic Healthcare Professional Who Has Used PPE With Positive Subject;Symptomatic Healthcare Professional That Has Not Used PPE With Positive Subject;Symptomatic Healthcare Professional Who Has Used PPE With Suspected Person;Symptomatic Healthcare Professional Who Did Not Use PPE With Suspected Person	0	0	1	1	1	1	1	1	1	1	1	1	1	1	1	1	2	0	0	2	2	0
1	0	28	1	9	3	Emergency Medicine	6	1	10	10	0	0	0	0	2	0	0	0	0	0	0	0	0	0	0	Symptomatic Healthcare Professional Who Did Not Use PPE With Suspected Person	0	0	1	0	0	0	0	0	0	0	0	0	0	0	0	0	0	0	0	3	3	2
1	0	27	1	9	3	Pediatrics	5	1	8	9	0	0	0	0	2	1	2	2	2	1	2	0	1	1	0	Symptomatic Healthcare Professional Who Has Used PPE With Positive Subject	1	3	0	1	1	2	1	1	1	0	1	0	0	1	1	1	6	0	0	3	3	1
2	1	44	1	9	5	Cardiology	21	1	10	6	0	0	0	0	3	0	0	0	0	1	3	2	1	1	0	Symptomatic Healthcare Professional Who Has Used PPE With Positive Subject;Symptomatic Healthcare Professional Who Has Used PPE With Suspected Person	1	2	2	1	1	1	1	1	1	1	1	1	1	1	1	0	0	1	1	3	2	2
1	0	22	1	8	3	Other	3	2	10	0	0	1	4	0	2	1	1	1	0	0	0	0	1	1	0	Symptomatic Healthcare Professional Who Has Used PPE With Positive Subject;Symptomatic Healthcare Professional That Has Not Used PPE With Positive Subject	1	3	2	1	1	1	1	1	1	1	1	1	1	1	1	1	8	0	0	3	0	0
0	1	30	0	9	4	Epidemiology	5	0	6	7	0	0	0	0	1	1	1	2	0	1	4	3	0	0	0	Symptomatic Healthcare Professional Who Has Used PPE With Positive Subject	0	0	1	1	1	1	1	1	1	1	1	1	1	1	1	0	0	0	0	2	3	1
0	0	38	1	9	6	Pulmonology	3	1	10	10	0	0	0	0	1	1	0	2	2	1	3	1	0	0	0	Symptomatic Healthcare Professional Who Did Not Use PPE With Suspected Person	0	0	1	1	1	1	1	1	1	1	1	1	1	1	1	1	6	1	0	3	3	1
0	1	38	0	8	2	Cardiology	3	0	10	10	0	0	0	0	1	1	1	1	0	1	3	2	1	2	0	Symptomatic Healthcare Professional Who Has Used PPE With Positive Subject;Symptomatic Healthcare Professional That Has Not Used PPE With Positive Subject;Symptomatic Healthcare Professional Who Has Used PPE With Suspected Person;Symptomatic Healthcare Professional Who Did Not Use PPE With Suspected Person	1	1	0	1	0	0	0	0	0	0	0	0	0	0	0	0	0	1	0	3	3	2
0	1	29	0	9	4	Public Health	5	0	10	2	0	0	0	0	0	0	0	0	0	1	2	1	0	0	0	Symptomatic Healthcare Professional Who Has Used PPE With Positive Subject;Symptomatic Healthcare Professional That Has Not Used PPE With Positive Subject;Symptomatic Healthcare Professional Who Has Used PPE With Suspected Person;Symptomatic Healthcare Professional Who Did Not Use PPE With Suspected Person	1	3	1	1	0	1	0	1	0	1	0	1	0	1	0	1	1	0	0	3	1	2
2	0	50	1	8	5	Pathology/Microbiology	27	1	10	6	0	3	1	0	0	0	0	0	0	0	0	1	0	0	0	Symptomatic Healthcare Professional Who Did Not Use PPE With Suspected Person	0	0	1	0	0	0	0	0	0	0	0	0	0	0	0	1	5	2	2	3	2	2
1	0	30	1	9	3	Other	5	1	10	10	0	0	0	0	3	2	2	2	1	1	3	1	1	1	0	Symptomatic Healthcare Professional That Has Not Used PPE With Positive Subject	1	4	1	1	1	1	1	1	1	1	1	1	1	1	1	1	1	0	0	3	3	1
1	0	33	1	9	3	Cardiology	9	1	7	7	0	0	0	0	3	2	2	2	2	1	#NULL!	4	0	0	0	Symptomatic Healthcare Professional Who Has Used PPE With Positive Subject;Symptomatic Healthcare Professional That Has Not Used PPE With Positive Subject	1	1	2	1	1	1	1	1	1	1	1	1	1	1	1	1	1	0	0	3	3	1
1	0	36	1	8	3	Pediatrics	4	1	7	7	0	0	0	0	3	2	2	2	2	1	3	0	0	0	0	Symptomatic Healthcare Professional Who Did Not Use PPE With Suspected Person	1	3	1	1	1	1	1	1	1	1	1	1	1	1	1	0	0	1	0	3	3	1
0	1	30	0	9	6	Gynecology -OBGYN	9	2	6	7	0	3	1	0	1	1	1	1	0	1	1	5	1	1	0	Symptomatic Healthcare Professional That Has Not Used PPE With Positive Subject;Symptomatic Healthcare Professional Who Has Used PPE With Suspected Person;Symptomatic Healthcare Professional Who Did Not Use PPE With Suspected Person	0	0	1	1	1	1	1	1	0	1	1	1	1	1	1	0	0	0	0	2	3	1
0	1	29	0	9	2	Dentistry	2	0	8	4	0	3	1	0	1	1	1	1	0	1	4	1	0	0	0	other	0	0	2	1	1	1	1	1	1	1	1	1	1	1	1	1	1	0	0	3	2	0
2	0	30	1	6	5	Primary Health Care	6	2	10	10	0	0	0	0	1	0	0	0	0	1	#NULL!	0	1	1	0	Symptomatic Healthcare Professional Who Has Used PPE With Positive Subject;Symptomatic Healthcare Professional That Has Not Used PPE With Positive Subject;Symptomatic Healthcare Professional Who Has Used PPE With Suspected Person;Symptomatic Healthcare Professional Who Did Not Use PPE With Suspected Person	1	1	1	1	1	1	0	1	1	1	0	0	0	1	1	1	1	0	0	3	3	1
0	0	31	1	1	0	Epidemiology	3	2	10	10	0	2	1	0	1	0	0	0	0	1	#NULL!	0	1	1	0	Symptomatic Healthcare Professional Who Has Used PPE With Positive Subject;Symptomatic Healthcare Professional That Has Not Used PPE With Positive Subject;Symptomatic Healthcare Professional Who Has Used PPE With Suspected Person;Symptomatic Healthcare Professional Who Did Not Use PPE With Suspected Person	1	1	1	1	1	1	0	1	1	1	0	0	0	1	1	0	0	0	0	3	3	1
1	0	33	1	9	3	Other	9	1	10	3	0	0	0	0	2	1	1	1	0	1	2	1	0	0	0	Symptomatic Healthcare Professional Who Has Used PPE With Suspected Person	1	3	1	1	1	1	1	1	1	1	0	0	0	1	0	1	2	0	0	3	1	2
0	0	32	0	9	6	Pediatrics	8	2	10	10	0	2	1	0	2	2	0	2	1	1	1	1	0	0	0	Symptomatic Healthcare Professional Who Has Used PPE With Positive Subject;Symptomatic Healthcare Professional Who Has Used PPE With Suspected Person	0	0	2	1	1	1	1	1	1	1	1	1	1	1	1	0	0	0	0	3	3	1
0	0	55	1	1	0	Public Health	5	2	7	9	0	2	1	0	2	2	2	2	0	1	3	1	0	0	0	Symptomatic Healthcare Professional Who Has Used PPE With Positive Subject;Symptomatic Healthcare Professional That Has Not Used PPE With Positive Subject;Symptomatic Healthcare Professional Who Has Used PPE With Suspected Person;Symptomatic Healthcare Professional Who Did Not Use PPE With Suspected Person	1	3	1	1	1	1	1	1	1	1	0	0	1	1	0	1	10	2	0	3	3	2
0	0	39	1	6	0	Epidemiology	10	2	7	6	0	0	0	0	2	2	2	2	1	1	3	4	0	0	0	Symptomatic Healthcare Professional Who Has Used PPE With Positive Subject;Symptomatic Healthcare Professional Who Has Used PPE With Suspected Person	1	3	2	1	1	0	0	1	0	0	1	0	0	1	0	0	0	1	0	3	2	2
1	0	27	1	9	3	Other	1	1	7	6	0	3	1	0	2	2	2	2	1	1	3	4	0	0	0	Symptomatic Healthcare Professional Who Has Used PPE With Positive Subject;Symptomatic Healthcare Professional Who Has Used PPE With Suspected Person	1	3	2	1	1	0	0	1	0	0	1	0	0	1	0	1	3	0	0	3	2	1
1	5	35	0	9	3	Gynecology -OBGYN	12	0	5	8	0	1	3	0	3	2	2	2	2	1	3	1	1	1	0	Symptomatic Healthcare Professional Who Has Used PPE With Positive Subject	1	3	1	1	1	1	1	1	1	1	1	1	1	1	1	0	0	1	1	2	3	1
1	0	29	1	8	3	Public Health	5	1	10	10	0	3	4	0	1	2	0	0	0	0	0	1	0	0	0	Symptomatic Healthcare Professional Who Has Used PPE With Positive Subject;Symptomatic Healthcare Professional That Has Not Used PPE With Positive Subject;Symptomatic Healthcare Professional Who Has Used PPE With Suspected Person;Symptomatic Healthcare Professional Who Did Not Use PPE With Suspected Person	0	0	1	1	1	1	1	1	1	1	1	1	1	1	1	1	1	0	0	3	3	1
1	0	27	0	9	0	Gynecology -OBGYN	8	0	5	5	0	0	0	0	1	0	0	1	1	1	3	1	0	0	0	Symptomatic Healthcare Professional Who Has Used PPE With Positive Subject;Symptomatic Healthcare Professional That Has Not Used PPE With Positive Subject;Symptomatic Healthcare Professional Who Has Used PPE With Suspected Person;Symptomatic Healthcare Professional Who Did Not Use PPE With Suspected Person	1	3	1	1	0	1	1	1	1	1	1	1	1	1	1	0	0	0	0	2	2	1
1	5	34	0	9	3	Pediatrics	13	0	10	10	0	0	0	0	2	2	1	2	1	1	1	1	0	0	0	Symptomatic Healthcare Professional That Has Not Used PPE With Positive Subject;Symptomatic Healthcare Professional Who Did Not Use PPE With Suspected Person	1	1	2	1	1	1	1	1	1	1	1	1	1	1	1	0	0	0	1	3	3	1
0	2	38	1	4	0	Epidemiology	16	2	10	2	0	2	1	0	2	1	1	1	1	1	3	4	0	0	0	Symptomatic Healthcare Professional Who Has Used PPE With Positive Subject;Symptomatic Healthcare Professional That Has Not Used PPE With Positive Subject;Symptomatic Healthcare Professional Who Has Used PPE With Suspected Person;Symptomatic Healthcare Professional Who Did Not Use PPE With Suspected Person	1	1	1	1	2	1	1	1	1	1	1	1	1	1	1	0	0	1	1	3	1	1
1	0	40	1	0	3	Intensive Care Medicine	19	2	7	8	0	0	0	0	1	2	2	2	1	0	0	1	0	0	0	Symptomatic Healthcare Professional Who Has Used PPE With Positive Subject;Symptomatic Healthcare Professional That Has Not Used PPE With Positive Subject;Symptomatic Healthcare Professional Who Has Used PPE With Suspected Person;Symptomatic Healthcare Professional Who Did Not Use PPE With Suspected Person	0	0	1	1	1	1	1	1	1	1	1	1	1	1	1	1	3	1	1	3	3	1
1	0	30	1	8	3	Other	6	1	7	8	0	0	0	0	1	2	2	2	1	0	0	1	0	0	0	Symptomatic Healthcare Professional Who Has Used PPE With Positive Subject;Symptomatic Healthcare Professional That Has Not Used PPE With Positive Subject;Symptomatic Healthcare Professional Who Has Used PPE With Suspected Person;Symptomatic Healthcare Professional Who Did Not Use PPE With Suspected Person	0	0	1	1	1	1	1	1	1	1	1	1	1	1	1	1	3	0	0	3	3	2
1	0	36	0	9	3	Other	8	1	7	8	0	0	0	0	1	2	2	2	1	0	0	1	0	0	0	Symptomatic Healthcare Professional Who Has Used PPE With Positive Subject;Symptomatic Healthcare Professional That Has Not Used PPE With Positive Subject;Symptomatic Healthcare Professional Who Has Used PPE With Suspected Person;Symptomatic Healthcare Professional Who Did Not Use PPE With Suspected Person	0	0	1	1	1	1	1	1	1	1	1	1	1	1	1	0	0	1	0	3	3	1
1	0	24	1	8	3	Cardiology	5	0	8	4	0	0	0	0	2	1	1	2	0	1	4	1	0	0	0	Symptomatic Healthcare Professional Who Has Used PPE With Positive Subject;Symptomatic Healthcare Professional That Has Not Used PPE With Positive Subject;Symptomatic Healthcare Professional Who Has Used PPE With Suspected Person;Symptomatic Healthcare Professional Who Did Not Use PPE With Suspected Person	0	0	1	1	1	1	0	1	1	1	1	1	1	1	1	0	0	0	0	3	2	0
1	0	26	0	9	3	Pediatrics	5	1	7	7	0	0	0	0	1	1	0	0	1	1	3	0	0	0	0	Symptomatic Healthcare Professional That Has Not Used PPE With Positive Subject	1	3	1	1	1	1	1	1	1	1	1	1	1	1	1	1	1	0	0	3	3	1
1	0	30	1	9	3	Intensive Care Medicine	4	1	7	7	0	0	0	0	2	2	2	2	2	1	2	2	1	2	0	Symptomatic Healthcare Professional Who Has Used PPE With Positive Subject	1	3	2	1	1	1	1	1	1	0	0	0	0	0	0	0	0	0	0	3	3	2
1	0	30	1	9	3	Other	4	1	10	10	0	2	4	0	3	2	2	2	0	1	2	1	0	0	0	Symptomatic Healthcare Professional That Has Not Used PPE With Positive Subject;Symptomatic Healthcare Professional Who Did Not Use PPE With Suspected Person	0	0	1	1	1	1	1	1	1	1	1	1	1	1	1	0	0	0	0	3	3	2
1	0	28	1	9	3	Intensive Care Medicine	2	1	6	2	0	0	0	0	2	2	2	2	1	1	4	1	0	0	0	Symptomatic Healthcare Professional Who Has Used PPE With Positive Subject;Symptomatic Healthcare Professional That Has Not Used PPE With Positive Subject;Symptomatic Healthcare Professional Who Has Used PPE With Suspected Person;Symptomatic Healthcare Professional Who Did Not Use PPE With Suspected Person	1	1	2	1	1	1	1	1	1	0	0	0	0	0	0	0	0	0	0	2	1	2
1	5	34	0	0	3	General Surgery	11	1	10	3	0	3	2	0	0	0	0	0	0	1	4	1	1	2	0	Symptomatic Healthcare Professional That Has Not Used PPE With Positive Subject;Symptomatic Healthcare Professional Who Did Not Use PPE With Suspected Person	1	3	1	1	1	1	1	1	1	1	1	1	1	1	1	0	0	0	0	3	1	2
1	5	27	0	8	3	Emergency Medicine	5	0	10	3	0	3	1	0	0	0	0	0	0	1	4	1	1	2	0	Symptomatic Healthcare Professional That Has Not Used PPE With Positive Subject;Symptomatic Healthcare Professional Who Did Not Use PPE With Suspected Person	1	3	1	1	1	1	1	1	1	1	1	1	1	1	1	1	2	0	0	3	1	1
1	2	53	1	3	3	Other	28	0	8	2	0	0	0	0	2	2	1	2	1	1	1	1	0	0	0	Symptomatic Healthcare Professional Who Has Used PPE With Positive Subject;Symptomatic Healthcare Professional That Has Not Used PPE With Positive Subject;Symptomatic Healthcare Professional Who Has Used PPE With Suspected Person;Symptomatic Healthcare Professional Who Did Not Use PPE With Suspected Person	0	0	2	1	1	1	1	0	0	1	0	0	1	1	1	0	0	2	2	3	1	2
1	0	31	1	9	3	Neurosurgery	10	1	5	7	0	3	1	0	1	1	1	0	0	0	0	0	0	0	0	Symptomatic Healthcare Professional That Has Not Used PPE With Positive Subject	1	3	1	1	0	1	0	1	1	0	1	1	1	0	1	0	0	0	0	2	3	2
1	0	31	1	9	3	Neurosurgery	10	1	10	6	0	3	1	0	1	0	1	1	1	1	1	0	1	1	0	Symptomatic Healthcare Professional Who Has Used PPE With Positive Subject;Symptomatic Healthcare Professional That Has Not Used PPE With Positive Subject;Symptomatic Healthcare Professional Who Has Used PPE With Suspected Person;Symptomatic Healthcare Professional Who Did Not Use PPE With Suspected Person	1	2	2	1	1	1	1	1	1	1	1	1	1	1	1	0	0	0	0	3	2	2
1	0	36	1	8	3	Pediatrics	10	0	10	6	0	0	0	0	1	0	1	1	1	1	1	0	1	1	0	Symptomatic Healthcare Professional Who Has Used PPE With Positive Subject;Symptomatic Healthcare Professional That Has Not Used PPE With Positive Subject;Symptomatic Healthcare Professional Who Has Used PPE With Suspected Person;Symptomatic Healthcare Professional Who Did Not Use PPE With Suspected Person	1	2	2	1	1	1	1	1	1	1	1	1	1	1	1	0	0	1	0	3	2	1
1	0	33	1	9	3	Psychiatry	15	2	5	0	0	0	0	0	3	2	2	2	0	0	0	1	0	0	0	Symptomatic Healthcare Professional Who Has Used PPE With Positive Subject;Symptomatic Healthcare Professional That Has Not Used PPE With Positive Subject;Symptomatic Healthcare Professional Who Has Used PPE With Suspected Person;Symptomatic Healthcare Professional Who Did Not Use PPE With Suspected Person	0	0	1	1	1	1	1	1	1	1	1	1	1	1	1	0	0	0	1	2	0	1
1	0	33	1	9	3	Psychiatry	15	2	10	10	0	0	0	0	1	1	1	2	0	0	0	1	0	0	0	Symptomatic Healthcare Professional Who Has Used PPE With Positive Subject;Symptomatic Healthcare Professional That Has Not Used PPE With Positive Subject;Symptomatic Healthcare Professional Who Has Used PPE With Suspected Person;Symptomatic Healthcare Professional Who Did Not Use PPE With Suspected Person	0	0	1	1	1	1	1	1	1	1	1	1	1	1	1	0	0	0	1	3	3	1
1	0	30	0	9	3	Other	9	1	8	8	0	0	0	0	1	0	1	1	0	0	0	0	0	0	0	Symptomatic Healthcare Professional That Has Not Used PPE With Positive Subject	0	0	2	1	0	2	0	0	0	1	1	1	1	1	1	1	1	0	0	3	3	1
1	0	27	1	10	3	Pediatrics	9	0	4	9	0	1	1	0	3	2	2	2	2	1	3	3	0	0	0	Symptomatic Healthcare Professional Who Has Used PPE With Positive Subject	0	0	1	1	1	1	0	1	1	1	1	0	0	1	0	1	6	0	0	2	3	1
1	0	30	1	4	3	Cardiology	5	0	10	9	0	0	0	0	0	1	1	1	1	1	2	1	1	1	0	Symptomatic Healthcare Professional That Has Not Used PPE With Positive Subject	0	0	2	1	1	1	1	1	1	1	1	1	1	1	1	0	0	0	0	3	3	2
1	0	27	0	7	3	Other	10	2	8	5	0	0	0	0	2	2	0	1	0	1	3	1	0	0	0	other	0	0	1	1	2	1	1	1	1	1	0	1	1	1	1	1	10	0	0	3	2	1
1	0	24	0	4	3	Gastroenterology	5	2	5	4	0	0	0	0	2	2	2	2	1	0	0	3	0	0	0	Symptomatic Healthcare Professional That Has Not Used PPE With Positive Subject	1	1	1	1	1	1	1	1	1	1	0	1	1	1	1	0	0	0	0	2	2	1
1	0	30	1	9	3	Cardiology	8	1	9	9	0	0	0	0	0	0	0	0	0	1	1	0	0	0	0	Symptomatic Healthcare Professional Who Did Not Use PPE With Suspected Person	1	4	2	1	0	1	1	1	1	1	1	0	0	0	1	1	7	0	0	3	3	1
1	0	27	0	1	3	Intensive Care Medicine	1	1	7	10	0	0	0	0	2	1	0	1	1	0	0	1	0	0	0	Symptomatic Healthcare Professional That Has Not Used PPE With Positive Subject	0	0	2	1	0	1	1	1	1	1	0	1	1	1	1	1	7	0	0	3	3	1
1	0	25	1	8	3	Cardiology	4	1	6	5	0	3	1	0	2	1	1	1	1	1	3	0	0	0	0	Symptomatic Healthcare Professional Who Has Used PPE With Positive Subject;Symptomatic Healthcare Professional That Has Not Used PPE With Positive Subject;Symptomatic Healthcare Professional Who Has Used PPE With Suspected Person;Symptomatic Healthcare Professional Who Did Not Use PPE With Suspected Person	0	0	1	1	1	1	1	1	1	1	1	1	1	1	1	1	10	0	0	2	2	1
1	0	29	1	0	3	Other	2	2	6	2	0	1	4	0	2	1	1	1	1	1	2	1	0	0	0	Symptomatic Healthcare Professional Who Did Not Use PPE With Suspected Person	1	3	1	1	0	1	0	0	0	1	1	1	0	1	1	0	0	0	0	2	1	0
0	0	34	1	9	4	Internal/General Medicine	6	2	6	6	0	3	1	0	1	0	0	0	1	0	0	2	0	0	0	Symptomatic Healthcare Professional Who Has Used PPE With Positive Subject	0	0	1	1	1	1	1	1	1	1	1	1	1	1	1	0	0	0	0	2	2	2
1	2	53	1	9	3	Pediatrics	29	0	10	5	0	0	0	0	3	2	2	2	0	1	3	1	0	0	0	Symptomatic Healthcare Professional Who Has Used PPE With Positive Subject;Symptomatic Healthcare Professional That Has Not Used PPE With Positive Subject;Symptomatic Healthcare Professional Who Has Used PPE With Suspected Person;Symptomatic Healthcare Professional Who Did Not Use PPE With Suspected Person	1	1	2	1	1	1	1	1	1	1	1	1	1	1	1	1	1	2	2	3	2	2
1	0	31	1	8	3	Cardiology	8	1	5	6	0	0	0	0	1	0	0	0	0	0	0	0	0	0	0	Symptomatic Healthcare Professional That Has Not Used PPE With Positive Subject	0	0	1	1	0	1	0	1	1	1	1	0	0	1	1	1	8	0	0	2	2	2
1	0	27	0	8	3	Primary Health Care	4	0	6	4	0	0	0	0	2	2	0	1	1	1	1	4	0	0	0	Symptomatic Healthcare Professional Who Did Not Use PPE With Suspected Person	1	3	1	1	1	1	1	1	1	1	1	1	1	1	1	0	0	0	0	2	2	2
1	0	31	1	9	3	Emergency Medicine	10	1	7	6	0	0	0	0	1	2	2	2	2	0	0	5	0	0	0	Symptomatic Healthcare Professional Who Did Not Use PPE With Suspected Person	0	0	2	1	1	1	1	1	1	1	1	1	1	1	1	1	6	0	0	3	2	2
1	0	31	1	9	3	Emergency Medicine	10	1	7	6	0	0	0	0	1	2	2	2	2	0	0	5	0	0	0	Symptomatic Healthcare Professional Who Did Not Use PPE With Suspected Person	0	0	2	1	1	1	1	1	1	1	1	1	1	1	1	1	6	0	0	3	2	2
2	0	58	1	1	5	Other	24	1	10	10	0	2	1	0	0	1	1	2	1	0	0	0	0	0	0	Symptomatic Healthcare Professional Who Has Used PPE With Suspected Person	1	3	1	1	1	1	1	1	1	1	0	1	1	0	0	0	0	2	2	3	3	1
1	0	31	1	9	3	Emergency Medicine	10	1	6	10	0	0	0	0	1	1	1	1	1	1	1	2	0	0	0	Symptomatic Healthcare Professional Who Has Used PPE With Positive Subject;Symptomatic Healthcare Professional That Has Not Used PPE With Positive Subject;Symptomatic Healthcare Professional Who Has Used PPE With Suspected Person;Symptomatic Healthcare Professional Who Did Not Use PPE With Suspected Person	0	0	2	1	2	1	1	1	1	1	1	1	1	1	1	1	6	0	0	2	3	2
0	0	25	1	9	1	Other	1	1	5	2	0	2	1	0	2	2	2	2	1	1	4	0	0	0	0	Symptomatic Healthcare Professional Who Did Not Use PPE With Suspected Person	1	3	2	1	1	1	1	1	1	1	1	1	1	1	1	0	0	0	0	2	1	2
1	5	31	1	8	3	Emergency Medicine	10	1	5	3	0	3	1	0	0	1	1	2	1	1	4	0	1	1	0	Symptomatic Healthcare Professional Who Has Used PPE With Positive Subject;Symptomatic Healthcare Professional That Has Not Used PPE With Positive Subject;Symptomatic Healthcare Professional Who Has Used PPE With Suspected Person;Symptomatic Healthcare Professional Who Did Not Use PPE With Suspected Person	1	3	1	1	1	1	1	1	1	1	0	1	1	1	1	0	0	0	0	2	1	2
1	0	24	1	9	3	Cardiology	2	1	7	4	0	0	0	0	1	1	1	1	0	1	3	1	0	0	0	Symptomatic Healthcare Professional Who Has Used PPE With Positive Subject	1	3	2	1	1	1	1	1	1	1	1	1	1	1	1	0	0	0	0	3	2	0
0	0	25	1	9	1	General Surgery	1	0	5	5	0	0	0	0	0	2	2	2	0	0	0	1	1	1	0	Symptomatic Healthcare Professional Who Has Used PPE With Positive Subject;Symptomatic Healthcare Professional That Has Not Used PPE With Positive Subject;Symptomatic Healthcare Professional Who Has Used PPE With Suspected Person;Symptomatic Healthcare Professional Who Did Not Use PPE With Suspected Person	1	1	2	1	1	1	1	1	1	1	1	1	1	1	1	1	1	0	0	2	2	2
0	0	25	1	9	1	General Surgery	1	0	0	0	0	0	0	0	0	0	0	0	2	1	2	2	1	1	0	Symptomatic Healthcare Professional Who Did Not Use PPE With Suspected Person	0	0	2	1	2	2	1	1	1	1	1	1	1	1	1	1	1	0	0	0	0	2
1	0	26	1	4	3	Cardiology	2	1	10	10	0	0	0	0	3	2	2	2	2	0	0	0	0	0	0	Symptomatic Healthcare Professional That Has Not Used PPE With Positive Subject	0	0	1	1	1	1	1	1	1	1	1	1	1	1	1	0	0	0	0	3	3	2
0	0	24	1	9	1	Internal/General Medicine	4	2	5	5	0	0	0	0	1	1	1	1	0	1	3	1	0	0	0	Symptomatic Healthcare Professional Who Did Not Use PPE With Suspected Person	1	1	2	1	1	1	1	1	1	0	0	0	0	0	0	0	0	0	0	2	2	1
0	0	24	1	9	1	Internal/General Medicine	1	0	7	2	0	0	0	0	2	0	0	2	0	1	4	0	1	1	0	Symptomatic Healthcare Professional Who Has Used PPE With Positive Subject;Symptomatic Healthcare Professional That Has Not Used PPE With Positive Subject;Symptomatic Healthcare Professional Who Has Used PPE With Suspected Person;Symptomatic Healthcare Professional Who Did Not Use PPE With Suspected Person	1	3	2	1	1	1	1	1	1	1	0	1	1	1	0	0	0	0	0	3	1	0
0	0	25	1	9	1	Other	1	1	7	2	0	0	0	0	2	0	0	2	0	1	4	0	1	1	0	Symptomatic Healthcare Professional Who Has Used PPE With Positive Subject;Symptomatic Healthcare Professional That Has Not Used PPE With Positive Subject;Symptomatic Healthcare Professional Who Has Used PPE With Suspected Person;Symptomatic Healthcare Professional Who Did Not Use PPE With Suspected Person	1	3	2	1	1	1	1	1	1	1	0	1	1	1	0	0	0	0	0	3	1	1
0	4	32	1	8	2	Internal/General Medicine	2	1	7	7	0	0	0	0	3	2	2	2	2	0	0	0	0	0	0	Symptomatic Healthcare Professional That Has Not Used PPE With Positive Subject	0	0	1	1	1	1	1	1	1	1	1	1	1	1	1	0	0	0	0	3	3	1
2	0	35	1	6	5	Primary Health Care	12	2	10	1	0	0	0	0	3	2	2	2	0	0	0	0	0	0	0	Symptomatic Healthcare Professional Who Has Used PPE With Positive Subject;Symptomatic Healthcare Professional That Has Not Used PPE With Positive Subject;Symptomatic Healthcare Professional Who Has Used PPE With Suspected Person;Symptomatic Healthcare Professional Who Did Not Use PPE With Suspected Person	1	3	2	1	1	1	1	1	1	1	1	1	1	1	1	1	1	1	1	3	1	1
0	0	35	1	8	2	Psychiatry	10	1	7	3	0	0	0	0	1	1	0	0	0	1	4	0	0	0	0	Symptomatic Healthcare Professional That Has Not Used PPE With Positive Subject	1	1	1	1	0	1	0	1	0	1	0	1	0	1	0	1	3	1	0	3	1	1
0	0	37	1	9	6	Psychiatry	10	0	8	2	0	0	0	0	1	1	0	2	1	1	4	1	0	0	0	Symptomatic Healthcare Professional That Has Not Used PPE With Positive Subject;Symptomatic Healthcare Professional Who Did Not Use PPE With Suspected Person	1	3	2	1	2	2	1	1	1	1	0	0	0	1	0	0	0	1	0	3	1	1
1	0	31	1	8	3	Other	4	0	8	8	0	0	0	0	1	2	1	2	0	1	3	1	0	0	0	Symptomatic Healthcare Professional Who Has Used PPE With Suspected Person	1	3	1	1	2	1	1	1	1	1	1	1	1	1	1	1	2	0	0	3	3	0
1	0	32	1	8	3	Pediatrics	10	1	7	2	0	0	0	0	2	0	0	1	1	1	3	0	0	0	0	Symptomatic Healthcare Professional That Has Not Used PPE With Positive Subject;Symptomatic Healthcare Professional Who Did Not Use PPE With Suspected Person	0	0	2	1	1	1	1	1	1	1	1	1	1	1	1	1	3	0	0	3	1	1
0	0	32	1	7	2	Emergency Medicine	1	1	9	9	0	0	0	0	3	0	0	0	0	1	3	1	0	0	0	Symptomatic Healthcare Professional Who Did Not Use PPE With Suspected Person	0	0	2	1	0	0	0	0	0	0	0	0	0	0	0	1	2	0	0	3	3	1
0	0	43	1	6	2	Family Medicine	11	0	9	9	0	0	0	0	3	0	0	0	0	1	3	1	0	0	0	Symptomatic Healthcare Professional Who Did Not Use PPE With Suspected Person	0	0	2	1	0	0	0	0	0	0	0	0	0	0	0	1	1	1	0	3	3	1
0	0	36	1	1	6	Internal/General Medicine	9	2	10	10	0	0	0	0	0	0	0	0	2	0	0	0	0	0	0	Symptomatic Healthcare Professional Who Has Used PPE With Positive Subject;Symptomatic Healthcare Professional Who Has Used PPE With Suspected Person	0	0	2	1	1	1	1	1	1	1	1	1	1	1	1	0	0	1	0	3	3	2
0	0	25	1	9	1	Other	1	0	6	6	0	0	0	0	0	2	2	2	1	1	3	1	1	1	0	Symptomatic Healthcare Professional Who Did Not Use PPE With Suspected Person	0	0	1	1	1	1	1	1	1	1	1	1	1	1	1	1	5	0	0	2	2	1
1	5	37	0	8	3	Pediatrics	13	0	7	6	0	0	0	0	3	2	2	2	2	0	0	1	0	0	0	Symptomatic Healthcare Professional Who Did Not Use PPE With Suspected Person	0	0	1	1	1	1	1	1	1	1	1	1	1	1	1	0	0	1	1	3	2	1
0	3	35	1	1	6	Epidemiology	10	0	10	10	0	3	1	0	3	2	2	2	2	1	4	1	0	0	1	Symptomatic Healthcare Professional Who Has Used PPE With Positive Subject	1	1	2	1	1	1	1	1	1	1	1	1	1	1	1	0	0	1	0	3	3	1
0	1	50	0	9	6	Public Health	15	0	9	6	0	0	0	0	2	2	2	2	0	1	3	1	0	0	0	Symptomatic Healthcare Professional Who Did Not Use PPE With Suspected Person	1	1	2	1	1	1	1	1	1	1	1	1	1	1	1	0	0	2	1	3	2	1
1	0	28	1	9	3	Pediatrics	7	1	10	8	0	0	0	0	1	0	0	1	0	1	4	1	0	0	0	Symptomatic Healthcare Professional Who Has Used PPE With Positive Subject;Symptomatic Healthcare Professional That Has Not Used PPE With Positive Subject;Symptomatic Healthcare Professional Who Has Used PPE With Suspected Person;Symptomatic Healthcare Professional Who Did Not Use PPE With Suspected Person	1	1	1	1	1	1	1	1	1	0	1	1	0	1	1	0	0	0	0	3	3	2
1	5	24	0	8	3	Gynecology -OBGYN	3	2	10	6	0	3	1	0	2	1	1	2	1	1	3	1	1	1	0	Symptomatic Healthcare Professional Who Has Used PPE With Positive Subject;Symptomatic Healthcare Professional That Has Not Used PPE With Positive Subject;Symptomatic Healthcare Professional Who Has Used PPE With Suspected Person;Symptomatic Healthcare Professional Who Did Not Use PPE With Suspected Person	1	3	2	1	0	0	1	1	1	1	0	0	1	1	1	0	0	0	0	3	2	1
1	0	31	1	8	3	Pediatrics	8	0	10	6	0	0	0	0	3	1	1	1	2	1	0	0	0	0	0	Symptomatic Healthcare Professional Who Has Used PPE With Positive Subject;Symptomatic Healthcare Professional That Has Not Used PPE With Positive Subject;Symptomatic Healthcare Professional Who Has Used PPE With Suspected Person;Symptomatic Healthcare Professional Who Did Not Use PPE With Suspected Person	0	0	1	1	1	1	1	1	1	1	1	1	1	1	1	0	0	0	0	3	2	1
1	0	31	1	9	3	Emergency Medicine	10	1	1	1	1	0	0	1	2	2	2	2	1	1	5	0	0	0	0	Symptomatic Healthcare Professional Who Did Not Use PPE With Suspected Person	1	3	1	1	1	1	1	1	1	1	1	1	1	1	1	1	6	0	0	1	1	1
1	0	26	1	9	3	Neurosurgery	5	0	7	7	1	0	0	1	2	2	2	2	1	0	0	0	0	0	0	Symptomatic Healthcare Professional That Has Not Used PPE With Positive Subject;Symptomatic Healthcare Professional Who Did Not Use PPE With Suspected Person	0	0	1	0	0	1	0	1	1	1	0	1	0	1	1	0	0	0	0	3	3	2
1	0	31	1	1	3	Psychiatry	6	1	10	5	1	0	0	1	3	2	2	2	1	1	3	3	0	0	0	Symptomatic Healthcare Professional That Has Not Used PPE With Positive Subject	0	0	2	1	1	1	1	1	1	0	1	1	1	1	1	0	0	0	0	3	2	1
1	0	30	0	8	3	Gynecology -OBGYN	8	2	10	10	1	0	0	1	3	2	0	1	2	1	1	3	0	0	0	Symptomatic Healthcare Professional That Has Not Used PPE With Positive Subject	0	0	1	1	1	1	1	1	1	1	1	1	1	1	1	0	0	0	0	3	3	0
1	0	33	1	8	3	Oncology	8	0	7	4	1	0	0	1	3	2	2	2	2	0	0	0	1	3	0	Symptomatic Healthcare Professional Who Has Used PPE With Positive Subject;Symptomatic Healthcare Professional Who Has Used PPE With Suspected Person	1	3	1	1	1	1	1	1	1	1	1	1	1	1	1	0	0	0	0	3	2	2
1	0	33	1	8	3	Oncology	8	0	10	6	1	0	0	1	2	2	1	2	2	0	0	0	0	0	0	Symptomatic Healthcare Professional That Has Not Used PPE With Positive Subject	1	3	1	1	1	1	1	1	1	1	1	1	1	1	1	0	0	0	0	3	2	2
1	0	33	1	8	3	Oncology	8	0	6	6	1	0	0	1	3	2	2	2	0	1	4	4	0	0	0	Symptomatic Healthcare Professional That Has Not Used PPE With Positive Subject	0	0	1	1	1	1	1	1	1	1	1	1	1	1	1	0	0	0	0	2	2	2
1	2	57	1	9	3	Cardiology	30	0	10	5	1	0	0	2	3	2	2	2	1	1	3	1	0	0	0	Symptomatic Healthcare Professional Who Did Not Use PPE With Suspected Person	1	3	2	1	1	1	1	1	1	0	0	0	0	0	0	0	0	2	2	3	2	1
1	2	57	1	9	3	Cardiology	30	0	6	4	1	0	0	1	3	2	2	2	2	1	3	1	1	2	0	Symptomatic Healthcare Professional Who Has Used PPE With Positive Subject;Symptomatic Healthcare Professional That Has Not Used PPE With Positive Subject;Symptomatic Healthcare Professional Who Has Used PPE With Suspected Person;Symptomatic Healthcare Professional Who Did Not Use PPE With Suspected Person	1	3	0	1	1	1	1	1	1	1	1	1	1	1	1	0	0	2	2	2	2	1
1	1	31	1	9	3	General Surgery	10	2	5	10	1	0	0	1	3	2	2	2	2	0	1	0	1	2	0	Symptomatic Healthcare Professional Who Has Used PPE With Positive Subject	1	3	1	1	1	1	1	1	1	1	1	1	1	1	1	0	0	0	0	2	3	1
1	0	25	1	9	3	Cardiology	4	2	0	1	1	3	1	1	3	2	2	2	2	1	2	1	0	0	0	Symptomatic Healthcare Professional Who Did Not Use PPE With Suspected Person	0	0	1	1	1	1	1	1	1	1	1	1	1	1	1	1	10	0	0	0	1	1
0	1	37	1	8	6	Anesthesiology	7	1	10	5	1	0	0	2	3	2	2	2	0	1	2	0	0	0	0	Symptomatic Healthcare Professional Who Has Used PPE With Positive Subject	1	3	2	1	1	1	1	1	1	1	1	1	1	1	1	1	1	1	0	3	2	2
1	0	27	1	9	3	Internal/General Medicine	6	0	10	10	1	0	0	1	3	2	2	2	0	1	3	1	0	0	1	Symptomatic Healthcare Professional Who Did Not Use PPE With Suspected Person	1	2	1	1	1	1	1	1	1	0	0	0	0	0	0	0	0	0	0	3	3	1
1	0	27	1	9	3	Internal/General Medicine	6	0	10	10	1	0	0	1	1	2	2	2	1	1	4	1	0	0	0	Symptomatic Healthcare Professional Who Has Used PPE With Positive Subject;Symptomatic Healthcare Professional That Has Not Used PPE With Positive Subject;Symptomatic Healthcare Professional Who Has Used PPE With Suspected Person;Symptomatic Healthcare Professional Who Did Not Use PPE With Suspected Person	0	0	2	0	0	1	0	1	1	0	0	1	0	1	1	0	0	0	0	3	3	1
1	0	27	1	9	3	Internal/General Medicine	6	0	2	2	1	0	0	1	3	2	2	2	2	1	3	0	0	0	0	Symptomatic Healthcare Professional Who Has Used PPE With Positive Subject;Symptomatic Healthcare Professional That Has Not Used PPE With Positive Subject;Symptomatic Healthcare Professional Who Has Used PPE With Suspected Person;Symptomatic Healthcare Professional Who Did Not Use PPE With Suspected Person	0	0	2	1	1	1	1	1	1	1	1	1	1	1	1	0	0	0	0	1	1	1
1	0	37	1	0	3	Public Health	12	1	5	3	1	0	0	1	3	1	1	2	0	1	4	0	0	0	0	Symptomatic Healthcare Professional Who Has Used PPE With Positive Subject;Symptomatic Healthcare Professional That Has Not Used PPE With Positive Subject;Symptomatic Healthcare Professional Who Has Used PPE With Suspected Person;Symptomatic Healthcare Professional Who Did Not Use PPE With Suspected Person	0	0	1	1	1	0	0	1	0	0	0	0	0	0	0	1	1	1	1	2	1	1
1	0	28	1	8	3	Internal/General Medicine	2	2	6	6	1	2	1	1	3	2	2	2	2	1	4	0	0	0	0	Symptomatic Healthcare Professional Who Did Not Use PPE With Suspected Person	1	3	1	1	0	1	0	1	0	1	1	1	1	1	1	1	1	0	0	2	2	1
1	0	33	1	8	3	Pediatrics	10	1	4	4	1	0	0	1	0	2	2	2	2	1	2	0	0	0	0	Symptomatic Healthcare Professional Who Has Used PPE With Positive Subject	1	3	2	1	0	2	0	0	1	1	1	1	1	1	0	0	0	0	0	2	2	2
1	2	43	1	9	3	Intensive Care Medicine	20	0	5	5	1	0	0	2	3	0	0	2	2	0	0	0	1	1	0	Symptomatic Healthcare Professional Who Has Used PPE With Suspected Person	0	0	0	1	1	1	1	1	1	1	1	1	1	1	1	1	1	1	1	2	2	0
1	0	28	1	0	3	Intensive Care Medicine	5	1	5	5	1	0	0	2	3	0	0	2	2	0	0	0	1	1	0	Symptomatic Healthcare Professional Who Has Used PPE With Suspected Person	0	0	0	1	1	1	1	1	1	1	1	1	1	1	1	0	0	0	0	2	2	0
1	0	30	1	8	3	Pediatrics	10	0	5	5	1	0	0	2	3	0	0	2	2	0	0	0	1	1	0	Symptomatic Healthcare Professional Who Has Used PPE With Suspected Person	0	0	0	1	1	1	1	1	1	1	1	1	1	1	1	0	0	0	0	2	2	2
1	0	30	1	8	3	Intensive Care Medicine	5	1	7	6	1	0	0	1	3	2	2	2	2	0	0	0	1	1	0	Symptomatic Healthcare Professional Who Has Used PPE With Positive Subject;Symptomatic Healthcare Professional That Has Not Used PPE With Positive Subject;Symptomatic Healthcare Professional Who Has Used PPE With Suspected Person;Symptomatic Healthcare Professional Who Did Not Use PPE With Suspected Person	1	3	1	1	1	1	1	1	1	1	1	1	1	1	1	1	10	0	0	3	2	1
1	0	27	1	9	3	Internal/General Medicine	4	1	2	2	1	0	0	1	1	2	2	2	0	0	0	0	0	0	0	Symptomatic Healthcare Professional Who Has Used PPE With Positive Subject;Symptomatic Healthcare Professional That Has Not Used PPE With Positive Subject;Symptomatic Healthcare Professional Who Has Used PPE With Suspected Person;Symptomatic Healthcare Professional Who Did Not Use PPE With Suspected Person	0	0	1	1	0	1	1	1	1	1	1	1	1	1	1	0	0	0	0	1	1	2
1	2	30	1	0	3	Pediatrics	11	1	8	8	1	3	1	1	2	2	2	2	2	1	2	2	1	1	0	Symptomatic Healthcare Professional Who Has Used PPE With Positive Subject	1	1	1	1	1	1	1	1	1	1	1	1	1	1	1	1	1	0	0	3	3	1
1	2	30	1	0	3	Pediatrics	11	1	7	9	1	3	1	1	2	2	2	2	1	1	1	2	0	0	0	Symptomatic Healthcare Professional Who Did Not Use PPE With Suspected Person	0	0	2	1	1	1	0	1	1	1	0	1	0	1	1	1	1	0	0	3	3	1
1	0	33	1	8	3	Psychiatry	7	2	9	6	1	0	0	1	3	2	2	2	2	1	#NULL!	2	0	0	0	Symptomatic Healthcare Professional Who Did Not Use PPE With Suspected Person	1	3	2	1	1	1	1	1	1	1	1	1	1	1	1	1	1	0	0	3	2	2
1	0	31	1	1	3	Primary Health Care	3	0	8	9	1	0	0	1	3	2	2	2	2	1	3	3	1	2	0	Symptomatic Healthcare Professional Who Has Used PPE With Positive Subject;Symptomatic Healthcare Professional That Has Not Used PPE With Positive Subject;Symptomatic Healthcare Professional Who Has Used PPE With Suspected Person;Symptomatic Healthcare Professional Who Did Not Use PPE With Suspected Person	1	3	2	1	1	1	1	1	1	1	1	1	1	1	1	0	0	0	0	3	3	2
1	1	60	0	9	0	Other	30	0	5	10	1	1	3	1	0	1	0	0	2	1	2	4	0	0	0	Symptomatic Healthcare Professional Who Did Not Use PPE With Suspected Person	0	0	1	1	1	0	1	0	0	0	0	0	0	0	0	1	3	2	2	2	3	1
1	0	26	1	1	3	Oncology	2	1	9	8	1	0	0	1	2	2	0	2	1	1	1	0	1	3	0	Symptomatic Healthcare Professional Who Has Used PPE With Positive Subject;Symptomatic Healthcare Professional Who Has Used PPE With Suspected Person	1	3	1	1	2	2	1	1	1	1	1	1	1	1	1	0	0	0	0	3	3	2
1	0	34	1	9	3	Intensive Care Medicine	16	2	9	9	1	0	0	1	3	2	2	2	2	0	0	0	1	2	1	Symptomatic Healthcare Professional Who Did Not Use PPE With Suspected Person	1	3	1	1	1	1	1	1	1	0	0	0	0	0	1	1	5	0	1	3	3	0
1	2	21	1	1	3	Other	2	1	9	9	1	3	3	1	3	2	2	2	2	1	3	1	0	0	0	Symptomatic Healthcare Professional Who Has Used PPE With Positive Subject	1	3	1	1	1	1	1	1	1	1	1	1	0	1	1	1	2	0	0	3	3	2
1	0	31	1	0	3	Intensive Care Medicine	5	1	9	9	1	3	1	1	3	2	2	2	2	1	3	1	0	0	0	Symptomatic Healthcare Professional Who Has Used PPE With Positive Subject	1	3	1	1	1	1	1	1	1	1	1	1	0	1	1	1	1	0	0	3	3	1
0	0	34	1	4	6	Public Health	8	2	10	7	1	0	0	1	2	0	0	0	2	1	3	0	1	1	0	Symptomatic Healthcare Professional Who Has Used PPE With Positive Subject;Symptomatic Healthcare Professional That Has Not Used PPE With Positive Subject;Symptomatic Healthcare Professional Who Has Used PPE With Suspected Person;Symptomatic Healthcare Professional Who Did Not Use PPE With Suspected Person	1	3	2	1	1	1	1	1	1	1	1	1	1	1	1	1	10	0	0	3	3	1
0	2	39	1	9	6	Epidemiology	10	0	8	7	1	0	0	1	2	0	0	0	1	1	2	3	0	0	0	Symptomatic Healthcare Professional Who Has Used PPE With Positive Subject;Symptomatic Healthcare Professional That Has Not Used PPE With Positive Subject;Symptomatic Healthcare Professional Who Has Used PPE With Suspected Person;Symptomatic Healthcare Professional Who Did Not Use PPE With Suspected Person	1	3	1	1	1	1	1	1	1	1	1	1	1	1	1	1	1	1	0	3	3	1
0	1	36	0	8	6	Family Medicine	10	0	10	5	1	2	1	1	3	2	2	2	2	1	3	1	1	2	1	Symptomatic Healthcare Professional Who Has Used PPE With Positive Subject;Symptomatic Healthcare Professional That Has Not Used PPE With Positive Subject;Symptomatic Healthcare Professional Who Has Used PPE With Suspected Person;Symptomatic Healthcare Professional Who Did Not Use PPE With Suspected Person	1	3	1	1	1	1	1	1	1	1	1	1	1	1	1	0	0	1	0	3	2	1
1	0	27	1	8	3	Emergency Medicine	7	2	2	0	1	0	0	1	3	2	2	2	2	1	4	1	0	0	0	Symptomatic Healthcare Professional Who Has Used PPE With Positive Subject	0	0	2	1	1	1	1	1	1	1	1	1	1	1	1	0	0	0	0	1	0	2
1	0	27	1	8	3	Emergency Medicine	7	2	2	0	1	0	0	1	3	2	2	2	2	1	4	1	0	0	0	Symptomatic Healthcare Professional Who Has Used PPE With Positive Subject	0	0	2	1	1	1	1	1	1	1	1	1	1	1	1	0	0	0	0	1	0	2
0	0	34	1	8	2	Gastroenterology	9	0	2	0	1	0	0	1	3	2	2	2	2	1	4	1	0	0	0	Symptomatic Healthcare Professional Who Has Used PPE With Positive Subject	0	0	2	1	1	1	1	1	1	1	1	1	1	1	1	0	0	0	0	1	0	1
0	0	39	1	4	0	Epidemiology	4	0	10	3	1	0	0	1	1	0	1	1	0	1	4	2	0	0	0	Symptomatic Healthcare Professional Who Has Used PPE With Positive Subject;Symptomatic Healthcare Professional Who Has Used PPE With Suspected Person	1	5	1	1	0	0	1	1	1	1	0	0	1	1	1	0	0	1	0	3	1	1
0	1	38	0	5	2	Family Medicine	14	0	10	10	1	0	0	1	3	2	2	2	2	0	0	4	1	2	0	Symptomatic Healthcare Professional Who Did Not Use PPE With Suspected Person	1	3	1	1	0	1	1	1	1	1	0	1	1	1	1	0	0	1	1	3	3	0
0	0	38	1	4	0	Public Health	4	2	7	10	1	3	4	1	3	2	1	1	2	1	3	1	0	0	0	Symptomatic Healthcare Professional Who Did Not Use PPE With Suspected Person	0	0	0	1	1	1	1	1	1	1	1	1	1	1	1	1	8	1	0	3	3	0
1	0	37	1	9	3	Anesthesiology	5	1	9	10	1	3	4	1	2	2	0	2	1	0	0	0	1	1	0	Symptomatic Healthcare Professional Who Has Used PPE With Positive Subject;Symptomatic Healthcare Professional That Has Not Used PPE With Positive Subject;Symptomatic Healthcare Professional Who Has Used PPE With Suspected Person;Symptomatic Healthcare Professional Who Did Not Use PPE With Suspected Person	1	3	2	1	1	1	1	1	1	1	1	1	1	1	1	1	1	1	0	3	3	1
0	0	34	1	9	0	Radiology	1	0	8	6	1	0	0	1	1	2	2	2	0	1	3	0	0	0	0	Symptomatic Healthcare Professional Who Has Used PPE With Positive Subject;Symptomatic Healthcare Professional That Has Not Used PPE With Positive Subject;Symptomatic Healthcare Professional Who Has Used PPE With Suspected Person;Symptomatic Healthcare Professional Who Did Not Use PPE With Suspected Person	0	0	0	1	1	0	0	1	1	1	1	0	1	1	0	1	2	0	0	3	2	1
0	0	32	1	7	2	Family Medicine	3	2	10	10	1	3	1	1	3	2	2	2	2	1	3	5	0	0	1	Symptomatic Healthcare Professional Who Has Used PPE With Positive Subject	1	3	2	1	1	1	1	1	1	1	1	1	1	1	1	1	6	0	0	3	3	1
1	0	28	1	9	3	Intensive Care Medicine	5	1	9	8	1	0	0	2	3	2	2	2	2	1	1	2	1	2	0	Symptomatic Healthcare Professional Who Has Used PPE With Positive Subject;Symptomatic Healthcare Professional That Has Not Used PPE With Positive Subject;Symptomatic Healthcare Professional Who Has Used PPE With Suspected Person;Symptomatic Healthcare Professional Who Did Not Use PPE With Suspected Person	1	1	2	1	1	1	1	1	1	1	1	1	1	1	1	1	3	0	0	3	3	1
1	0	31	1	9	3	Psychiatry	5	2	10	10	1	0	0	1	3	2	2	2	1	1	3	3	0	0	0	Symptomatic Healthcare Professional That Has Not Used PPE With Positive Subject	1	1	2	1	0	1	1	1	1	1	0	1	1	1	1	0	0	0	0	3	3	0
0	0	28	1	9	4	Otolaryngology	2	1	9	9	1	0	0	1	2	2	0	2	2	1	1	2	0	0	0	Symptomatic Healthcare Professional Who Has Used PPE With Positive Subject;Symptomatic Healthcare Professional That Has Not Used PPE With Positive Subject;Symptomatic Healthcare Professional Who Has Used PPE With Suspected Person;Symptomatic Healthcare Professional Who Did Not Use PPE With Suspected Person	1	3	1	1	1	1	1	1	1	1	1	1	1	1	1	0	0	0	0	3	3	1
0	1	25	0	8	2	Other	2	0	10	8	1	3	4	1	2	0	2	2	1	1	1	4	1	1	0	Symptomatic Healthcare Professional Who Has Used PPE With Suspected Person	1	3	1	1	1	1	1	1	1	1	1	1	1	1	1	0	0	0	0	3	3	1
0	0	41	1	8	6	Otolaryngology	15	1	7	4	1	0	0	1	2	2	2	1	1	0	0	0	0	0	0	Symptomatic Healthcare Professional Who Did Not Use PPE With Suspected Person	0	0	0	1	1	1	1	1	1	1	1	1	1	1	1	1	6	1	1	3	2	0
0	1	28	1	0	0	Dentistry	2	1	10	10	1	2	1	1	0	0	0	0	0	1	4	1	0	0	0	Symptomatic Healthcare Professional Who Has Used PPE With Positive Subject;Symptomatic Healthcare Professional That Has Not Used PPE With Positive Subject	1	1	2	0	0	0	0	0	0	0	0	0	0	0	0	1	1	0	0	3	3	0
0	1	23	1	9	1	Gynecology -OBGYN	5	1	10	8	1	0	0	1	2	2	2	2	2	1	1	1	0	0	0	Symptomatic Healthcare Professional Who Did Not Use PPE With Suspected Person	1	2	2	1	1	1	0	1	1	1	1	1	0	1	1	1	1	0	0	3	3	1
0	1	29	1	9	2	Radiology	3	1	5	1	1	0	0	1	2	1	1	2	1	1	3	1	0	0	0	Symptomatic Healthcare Professional Who Has Used PPE With Positive Subject;Symptomatic Healthcare Professional That Has Not Used PPE With Positive Subject;Symptomatic Healthcare Professional Who Has Used PPE With Suspected Person;Symptomatic Healthcare Professional Who Did Not Use PPE With Suspected Person	1	3	2	1	1	1	1	1	1	1	1	1	1	1	1	0	0	0	0	2	1	1
1	1	42	0	1	0	Other	22	0	10	10	1	0	0	1	3	2	2	2	2	1	2	1	0	0	0	Symptomatic Healthcare Professional That Has Not Used PPE With Positive Subject	1	2	1	1	1	1	1	1	1	1	1	1	1	1	1	0	0	1	1	3	3	2
0	0	36	1	8	6	Internal/General Medicine	4	1	10	5	1	0	0	1	3	2	2	2	1	1	3	1	0	0	0	Symptomatic Healthcare Professional Who Has Used PPE With Positive Subject;Symptomatic Healthcare Professional That Has Not Used PPE With Positive Subject;Symptomatic Healthcare Professional Who Has Used PPE With Suspected Person;Symptomatic Healthcare Professional Who Did Not Use PPE With Suspected Person	1	5	1	1	1	1	1	1	1	1	1	1	1	1	1	1	6	1	0	3	2	1
0	0	34	1	9	4	Cardiology	8	2	10	10	1	0	0	1	2	2	2	2	1	1	3	1	0	0	0	Symptomatic Healthcare Professional Who Has Used PPE With Positive Subject;Symptomatic Healthcare Professional That Has Not Used PPE With Positive Subject;Symptomatic Healthcare Professional Who Has Used PPE With Suspected Person;Symptomatic Healthcare Professional Who Did Not Use PPE With Suspected Person	0	0	2	1	1	1	1	1	1	1	0	1	1	1	1	1	2	0	0	3	3	1
0	0	57	1	9	6	Internal/General Medicine	32	1	2	3	1	0	0	1	3	1	0	0	1	0	0	0	0	0	0	Symptomatic Healthcare Professional Who Did Not Use PPE With Suspected Person	1	3	0	1	1	1	0	1	1	1	0	1	1	0	1	1	6	2	2	1	1	1
2	0	45	1	6	5	Ophthalmology	26	0	2	3	1	0	0	1	3	1	0	0	1	0	0	0	0	0	0	Symptomatic Healthcare Professional Who Did Not Use PPE With Suspected Person	1	3	0	1	1	1	0	1	1	1	0	1	1	0	1	1	10	1	2	1	1	0
0	0	50	1	8	6	Internal/General Medicine	24	1	9	4	1	0	0	1	3	2	2	1	2	1	3	0	0	0	0	Symptomatic Healthcare Professional Who Has Used PPE With Positive Subject;Symptomatic Healthcare Professional That Has Not Used PPE With Positive Subject;Symptomatic Healthcare Professional Who Has Used PPE With Suspected Person;Symptomatic Healthcare Professional Who Did Not Use PPE With Suspected Person	1	3	2	1	1	1	1	1	1	1	1	1	1	1	1	1	2	2	2	3	2	0
0	0	39	1	9	6	Internal/General Medicine	10	2	10	10	1	0	0	2	3	2	2	2	1	1	1	0	1	2	0	Symptomatic Healthcare Professional That Has Not Used PPE With Positive Subject;Symptomatic Healthcare Professional Who Did Not Use PPE With Suspected Person	1	3	1	1	1	1	1	1	1	1	1	1	1	1	1	1	5	1	0	3	3	1
0	3	45	1	1	0	Public Health	18	1	7	7	1	1	2	1	3	2	2	2	2	1	1	0	1	1	0	Symptomatic Healthcare Professional Who Has Used PPE With Suspected Person	0	0	2	1	1	1	1	1	1	1	1	1	1	1	1	0	0	1	1	3	3	1
1	4	45	0	9	3	Intensive Care Medicine	27	1	10	8	1	0	0	1	1	1	0	1	2	1	3	4	1	3	1	Symptomatic Healthcare Professional That Has Not Used PPE With Positive Subject	1	3	1	1	1	1	1	1	1	1	1	1	1	1	1	1	1	1	2	3	3	1
2	0	30	1	8	5	Dentistry	6	2	10	8	1	0	0	1	1	1	0	1	2	1	3	4	1	3	1	Symptomatic Healthcare Professional That Has Not Used PPE With Positive Subject	1	3	1	1	1	1	1	1	1	1	1	1	1	1	1	0	0	0	0	3	3	1
0	3	42	1	4	0	Epidemiology	19	2	4	3	1	2	2	1	2	1	0	0	1	1	4	0	0	0	0	Symptomatic Healthcare Professional Who Has Used PPE With Positive Subject;Symptomatic Healthcare Professional That Has Not Used PPE With Positive Subject;Symptomatic Healthcare Professional Who Has Used PPE With Suspected Person;Symptomatic Healthcare Professional Who Did Not Use PPE With Suspected Person	0	0	1	1	1	1	1	1	1	1	1	1	1	1	1	0	0	1	1	2	1	1
0	1	39	1	9	6	Dentistry	20	0	4	3	1	0	0	1	2	1	0	0	1	1	4	0	0	0	0	Symptomatic Healthcare Professional Who Has Used PPE With Positive Subject;Symptomatic Healthcare Professional That Has Not Used PPE With Positive Subject;Symptomatic Healthcare Professional Who Has Used PPE With Suspected Person;Symptomatic Healthcare Professional Who Did Not Use PPE With Suspected Person	0	0	1	1	1	1	1	1	1	1	1	1	1	1	1	1	1	1	1	2	1	2
1	0	27	0	9	3	Other	4	0	5	1	1	0	0	2	2	1	2	2	0	1	3	1	1	1	0	other	0	0	2	1	0	1	1	1	1	1	0	1	1	1	1	0	0	0	0	2	1	1
0	1	27	1	6	2	Other	1	1	9	8	1	0	0	2	2	2	1	2	1	1	1	0	0	0	0	Symptomatic Healthcare Professional Who Has Used PPE With Positive Subject;Symptomatic Healthcare Professional That Has Not Used PPE With Positive Subject;Symptomatic Healthcare Professional Who Has Used PPE With Suspected Person;Symptomatic Healthcare Professional Who Did Not Use PPE With Suspected Person	1	1	1	1	1	1	1	1	1	1	1	1	1	1	1	1	1	0	0	3	3	1
0	0	32	1	9	4	Pediatrics	4	2	4	4	1	0	0	1	2	2	2	2	2	1	3	0	1	1	0	Symptomatic Healthcare Professional Who Has Used PPE With Positive Subject;Symptomatic Healthcare Professional That Has Not Used PPE With Positive Subject;Symptomatic Healthcare Professional Who Has Used PPE With Suspected Person;Symptomatic Healthcare Professional Who Did Not Use PPE With Suspected Person	1	2	1	1	1	1	1	1	1	1	0	1	1	1	0	0	0	0	0	2	2	2
0	2	48	1	1	0	Epidemiology	24	2	10	8	1	3	1	1	3	2	2	2	2	1	3	2	0	0	0	Symptomatic Healthcare Professional Who Has Used PPE With Positive Subject	1	3	2	1	1	1	1	1	1	1	1	1	1	1	1	1	1	1	2	3	3	1
1	0	38	1	8	3	General Surgery	10	0	10	8	1	0	0	1	3	2	2	2	2	1	3	2	0	0	0	Symptomatic Healthcare Professional Who Has Used PPE With Positive Subject	1	3	2	1	1	1	1	1	1	1	1	1	1	1	1	1	10	1	0	3	3	1
1	1	29	1	9	3	Emergency Medicine	10	1	10	10	1	2	4	1	3	2	2	2	0	1	4	1	0	0	0	Symptomatic Healthcare Professional Who Has Used PPE With Positive Subject;Symptomatic Healthcare Professional That Has Not Used PPE With Positive Subject;Symptomatic Healthcare Professional Who Has Used PPE With Suspected Person;Symptomatic Healthcare Professional Who Did Not Use PPE With Suspected Person	1	3	2	1	1	1	1	1	1	1	1	1	1	1	1	1	1	0	0	3	3	1
1	1	29	1	9	3	Emergency Medicine	10	1	9	7	1	2	4	1	2	1	2	2	1	1	3	2	0	0	0	Symptomatic Healthcare Professional Who Has Used PPE With Positive Subject;Symptomatic Healthcare Professional That Has Not Used PPE With Positive Subject;Symptomatic Healthcare Professional Who Has Used PPE With Suspected Person;Symptomatic Healthcare Professional Who Did Not Use PPE With Suspected Person	1	3	2	1	1	1	1	1	1	1	1	1	1	1	1	1	1	0	0	3	3	1
0	0	32	1	8	2	Orthopedics	7	2	10	2	1	0	0	1	1	2	2	2	1	1	1	2	0	0	0	Symptomatic Healthcare Professional That Has Not Used PPE With Positive Subject;Symptomatic Healthcare Professional Who Has Used PPE With Suspected Person	1	1	0	1	1	1	1	1	1	1	1	1	1	1	1	1	3	0	0	3	1	1
0	1	33	1	8	6	Internal/General Medicine	1	1	6	6	1	3	1	1	1	2	2	2	1	1	1	0	0	0	0	Symptomatic Healthcare Professional Who Has Used PPE With Positive Subject	1	1	1	1	1	1	1	1	1	1	1	1	1	1	1	0	0	0	0	2	2	2
2	0	27	1	6	5	Primary Health Care	9	1	6	6	1	3	1	1	1	2	2	2	1	1	1	0	0	0	0	Symptomatic Healthcare Professional Who Has Used PPE With Positive Subject	1	1	1	1	1	1	1	1	1	1	1	1	1	1	1	1	8	0	0	2	2	2
2	0	27	1	6	5	Primary Health Care	9	1	8	8	1	3	1	1	3	2	2	2	2	0	0	1	1	4	1	Symptomatic Healthcare Professional Who Has Used PPE With Positive Subject;Symptomatic Healthcare Professional That Has Not Used PPE With Positive Subject;Symptomatic Healthcare Professional Who Has Used PPE With Suspected Person;Symptomatic Healthcare Professional Who Did Not Use PPE With Suspected Person	1	3	0	1	1	1	1	1	1	1	1	1	1	1	1	1	8	0	0	3	3	2
2	0	27	1	6	5	Primary Health Care	9	1	9	9	1	3	1	2	2	2	2	2	1	1	2	1	0	0	0	Symptomatic Healthcare Professional Who Did Not Use PPE With Suspected Person	1	3	1	1	1	1	1	1	1	1	1	1	1	1	1	1	8	0	0	3	3	2
1	1	26	0	9	3	Intensive Care Medicine	6	2	4	2	1	3	1	1	3	2	2	0	2	1	1	1	0	0	1	Symptomatic Healthcare Professional That Has Not Used PPE With Positive Subject;Symptomatic Healthcare Professional Who Did Not Use PPE With Suspected Person	1	3	1	1	1	1	1	1	1	1	1	1	1	1	1	0	0	0	0	2	1	1
0	0	27	1	9	4	Pediatrics	3	1	6	8	1	0	0	1	3	0	1	0	1	1	1	1	0	0	0	Symptomatic Healthcare Professional Who Has Used PPE With Positive Subject	0	0	2	1	1	1	1	1	1	1	1	1	1	1	1	1	2	0	0	2	3	2
0	0	27	1	9	4	Pediatrics	3	1	3	2	1	0	0	1	3	2	2	2	1	1	1	0	0	0	0	Symptomatic Healthcare Professional Who Has Used PPE With Suspected Person	0	0	1	1	1	1	1	1	1	1	1	1	1	1	1	1	2	0	0	1	1	2
0	1	32	1	9	2	Pediatrics	12	0	10	5	1	0	0	1	0	0	0	2	0	1	4	1	0	0	0	Symptomatic Healthcare Professional Who Has Used PPE With Positive Subject;Symptomatic Healthcare Professional That Has Not Used PPE With Positive Subject;Symptomatic Healthcare Professional Who Has Used PPE With Suspected Person;Symptomatic Healthcare Professional Who Did Not Use PPE With Suspected Person	0	0	2	1	1	1	1	1	1	1	1	1	1	1	1	1	1	0	1	3	2	2
0	0	33	1	9	2	Other	5	1	5	5	1	0	0	2	0	2	2	2	0	0	0	1	1	2	0	other	1	3	0	1	1	1	1	1	1	1	1	1	1	1	1	1	8	0	0	2	2	1
0	0	28	1	9	4	General Surgery	4	1	0	10	1	0	0	1	2	2	2	2	2	1	3	0	1	4	1	Symptomatic Healthcare Professional Who Has Used PPE With Positive Subject;Symptomatic Healthcare Professional That Has Not Used PPE With Positive Subject	1	3	1	1	1	1	1	1	1	1	1	1	1	1	1	1	5	0	0	0	3	1
0	3	42	1	4	0	Public Health	10	0	0	10	1	0	0	1	2	2	2	2	2	1	3	0	1	4	1	Symptomatic Healthcare Professional Who Has Used PPE With Positive Subject;Symptomatic Healthcare Professional That Has Not Used PPE With Positive Subject	1	3	1	1	1	1	1	1	1	1	1	1	1	1	1	0	0	1	0	0	3	2
0	2	40	1	1	2	Public Health	14	1	0	10	1	0	0	1	2	2	2	2	2	1	3	0	1	4	1	Symptomatic Healthcare Professional Who Has Used PPE With Positive Subject;Symptomatic Healthcare Professional That Has Not Used PPE With Positive Subject	1	3	1	1	1	1	1	1	1	1	1	1	1	1	1	1	1	1	1	0	3	1
0	0	30	1	9	4	Internal/General Medicine	3	1	8	7	1	0	0	1	3	2	1	1	2	1	3	3	1	1	0	Symptomatic Healthcare Professional Who Did Not Use PPE With Suspected Person	1	1	2	1	1	0	1	1	0	1	0	0	0	0	0	1	1	0	0	3	3	1
0	0	34	1	9	4	Internal/General Medicine	2	2	7	6	1	0	0	1	3	2	2	2	2	1	3	1	0	0	0	Symptomatic Healthcare Professional Who Has Used PPE With Positive Subject;Symptomatic Healthcare Professional That Has Not Used PPE With Positive Subject;Symptomatic Healthcare Professional Who Has Used PPE With Suspected Person;Symptomatic Healthcare Professional Who Did Not Use PPE With Suspected Person	1	3	2	1	1	1	1	1	1	1	1	1	1	1	1	1	9	0	0	3	2	1
0	0	28	1	9	4	Pediatrics	2	0	10	0	1	0	0	1	3	2	2	2	2	1	5	1	1	1	0	Symptomatic Healthcare Professional Who Has Used PPE With Positive Subject;Symptomatic Healthcare Professional That Has Not Used PPE With Positive Subject;Symptomatic Healthcare Professional Who Has Used PPE With Suspected Person;Symptomatic Healthcare Professional Who Did Not Use PPE With Suspected Person	1	3	1	1	1	1	1	1	1	0	0	0	0	0	0	0	0	0	0	3	0	1
0	0	34	1	9	4	Other	7	0	8	10	1	0	0	1	3	2	0	2	1	1	2	1	0	0	0	Symptomatic Healthcare Professional Who Has Used PPE With Positive Subject	1	1	1	1	1	1	1	1	1	1	1	1	1	1	1	1	1	0	0	3	3	1
0	0	28	1	9	4	Other	10	0	9	9	1	0	0	1	3	2	2	2	2	1	2	1	1	3	0	Symptomatic Healthcare Professional Who Has Used PPE With Positive Subject	1	3	2	1	1	1	1	1	1	1	1	1	1	1	1	1	5	0	0	3	3	1
0	0	38	1	8	2	Gastroenterology	12	2	10	10	1	2	1	1	0	1	2	2	0	1	3	0	0	0	0	Symptomatic Healthcare Professional Who Has Used PPE With Positive Subject;Symptomatic Healthcare Professional Who Has Used PPE With Suspected Person	0	0	1	1	1	1	1	1	1	1	1	1	1	1	1	1	5	1	1	3	3	1
0	0	36	1	4	2	Family Medicine	3	0	8	10	1	0	0	1	2	1	0	2	1	1	4	4	0	0	0	Symptomatic Healthcare Professional That Has Not Used PPE With Positive Subject	1	2	1	1	1	1	1	1	1	1	1	1	1	1	1	1	1	1	0	3	3	1
0	0	25	1	9	1	Other	1	0	9	9	1	0	0	2	3	2	2	2	1	1	3	1	1	1	0	Symptomatic Healthcare Professional Who Did Not Use PPE With Suspected Person	1	1	1	1	1	1	1	1	1	1	1	1	1	1	1	1	5	0	0	3	3	1
0	0	30	1	4	4	Internal/General Medicine	5	2	10	10	1	0	0	1	1	2	1	2	2	1	4	1	1	1	0	Symptomatic Healthcare Professional Who Did Not Use PPE With Suspected Person	1	3	0	1	0	0	0	1	0	0	0	0	0	0	0	1	10	0	0	3	3	1
0	0	30	1	4	4	Internal/General Medicine	5	2	10	10	1	0	0	2	3	2	2	2	2	1	3	1	1	3	1	Symptomatic Healthcare Professional Who Has Used PPE With Positive Subject	1	2	2	1	1	1	0	1	1	1	1	1	1	1	1	1	10	0	0	3	3	1
0	0	30	1	9	4	Pediatrics	4	2	7	7	1	0	0	1	2	2	0	2	1	1	3	0	0	0	0	Symptomatic Healthcare Professional Who Has Used PPE With Positive Subject	1	3	2	1	1	1	1	1	1	0	0	1	0	1	1	0	0	0	0	3	3	1
0	0	36	1	6	2	General Surgery	11	1	7	7	1	0	0	1	2	2	0	2	1	1	3	0	0	0	0	Symptomatic Healthcare Professional Who Has Used PPE With Positive Subject	1	3	2	1	1	1	1	1	1	0	0	1	0	1	1	0	0	1	0	3	3	1
0	0	30	1	9	4	Gastroenterology	6	2	10	10	1	3	1	1	1	2	2	0	2	0	0	0	0	0	0	Symptomatic Healthcare Professional Who Has Used PPE With Positive Subject	1	3	2	1	1	1	1	1	1	1	1	1	1	1	1	1	2	0	0	3	3	1
1	0	28	1	10	3	Other	6	2	9	7	1	3	2	1	2	1	1	1	1	1	3	0	0	0	0	Symptomatic Healthcare Professional That Has Not Used PPE With Positive Subject	1	3	1	1	1	1	1	1	1	1	1	1	1	1	1	1	10	0	0	3	3	2
1	0	30	1	9	3	Intensive Care Medicine	5	1	10	10	1	0	0	1	3	2	2	2	2	0	0	2	1	2	0	Symptomatic Healthcare Professional Who Has Used PPE With Positive Subject	1	3	2	1	1	1	1	1	1	1	1	1	1	1	1	1	8	0	0	3	3	2
0	2	44	1	4	0	Public Health	12	0	10	10	1	0	0	1	1	2	2	2	1	1	2	0	1	1	0	Symptomatic Healthcare Professional Who Has Used PPE With Positive Subject;Symptomatic Healthcare Professional That Has Not Used PPE With Positive Subject;Symptomatic Healthcare Professional Who Has Used PPE With Suspected Person;Symptomatic Healthcare Professional Who Did Not Use PPE With Suspected Person	1	3	2	1	1	1	1	1	1	1	0	1	0	1	0	1	1	1	1	3	3	0
0	1	43	1	4	0	Public Health	11	0	10	10	1	0	0	1	1	1	0	2	2	1	2	0	1	1	1	Symptomatic Healthcare Professional Who Has Used PPE With Positive Subject;Symptomatic Healthcare Professional That Has Not Used PPE With Positive Subject;Symptomatic Healthcare Professional Who Has Used PPE With Suspected Person;Symptomatic Healthcare Professional Who Did Not Use PPE With Suspected Person	1	3	2	1	0	1	1	1	1	1	0	1	0	1	1	0	0	1	0	3	3	2
0	2	55	1	1	2	Public Health	25	2	6	8	1	3	1	1	1	1	0	2	1	1	4	1	0	0	0	Symptomatic Healthcare Professional That Has Not Used PPE With Positive Subject;Symptomatic Healthcare Professional Who Did Not Use PPE With Suspected Person	1	2	1	1	0	1	1	1	1	1	0	1	1	1	1	1	1	2	2	2	3	1
0	0	38	1	10	0	Epidemiology	10	0	1	1	1	0	0	2	3	2	2	2	1	1	1	1	0	0	0	Symptomatic Healthcare Professional That Has Not Used PPE With Positive Subject;Symptomatic Healthcare Professional Who Did Not Use PPE With Suspected Person	1	2	0	1	1	1	1	1	1	1	1	1	1	1	1	0	0	1	0	1	1	1
1	0	27	1	9	3	Other	5	2	6	6	1	0	0	1	3	1	1	1	0	0	0	1	0	0	0	Symptomatic Healthcare Professional Who Has Used PPE With Suspected Person	1	3	0	1	1	1	1	1	1	1	1	1	1	1	1	0	0	0	0	2	2	1
1	0	28	1	9	3	Cardiology	4	1	1	1	1	0	0	2	3	1	1	1	2	1	4	0	0	0	0	Symptomatic Healthcare Professional Who Has Used PPE With Suspected Person	1	2	1	1	1	1	0	1	1	1	1	1	0	1	1	1	3	0	0	1	1	1
2	0	34	1	7	5	Primary Health Care	4	1	7	5	1	3	1	2	3	2	2	2	2	1	4	1	1	2	0	Symptomatic Healthcare Professional Who Has Used PPE With Positive Subject	1	3	2	1	1	1	1	1	1	1	1	1	1	1	1	1	3	0	0	3	2	1
1	0	30	1	9	3	Other	11	1	3	2	1	0	0	1	3	2	2	0	2	1	3	2	0	0	0	Symptomatic Healthcare Professional That Has Not Used PPE With Positive Subject	1	4	0	1	1	1	1	1	1	1	1	1	1	1	1	1	1	0	0	1	1	0
0	0	25	1	9	1	General Surgery	3	1	7	7	0	0	0	0	1	0	0	0	0	1	2	1	0	0	0	Symptomatic Healthcare Professional Who Has Used PPE With Positive Subject	1	3	1	1	0	0	0	1	0	0	0	0	0	0	0	1	1	0	0	3	3	1
0	2	39	0	8	2	Epidemiology	11	0	9	9	1	2	1	2	3	2	2	2	1	1	1	1	0	0	0	Symptomatic Healthcare Professional Who Has Used PPE With Positive Subject;Symptomatic Healthcare Professional That Has Not Used PPE With Positive Subject	1	3	1	1	1	1	1	1	1	1	1	1	1	1	1	1	1	1	0	3	3	1
0	0	25	1	9	1	General Surgery	3	1	7	7	0	0	0	0	1	0	0	0	0	1	2	1	0	0	0	Symptomatic Healthcare Professional Who Has Used PPE With Positive Subject	1	3	1	1	0	0	0	1	0	0	0	0	0	0	0	1	1	0	0	3	3	1
0	0	40	1	1	0	Epidemiology	11	0	6	3	1	3	3	1	3	2	0	2	2	1	3	4	1	1	1	Symptomatic Healthcare Professional Who Has Used PPE With Positive Subject;Symptomatic Healthcare Professional That Has Not Used PPE With Positive Subject;Symptomatic Healthcare Professional Who Has Used PPE With Suspected Person;Symptomatic Healthcare Professional Who Did Not Use PPE With Suspected Person	1	3	1	1	1	1	1	1	1	1	1	1	1	1	1	1	1	1	0	2	1	0
	ProfRole: Professional Role
	YearsEX: Year of experience
	DOTDays:Days of training
	MOT:Mode of training
	rcvedadeqteinformationPPE: Received adequate information of PPE
	nformtionrcvedClear: information received clear
	infrmtionrecvedComplete: information received Complete:
